# Supplementary material for: MALAT1–miR663a negative feedback loop in colon cancer cell functions through direct miRNA–lncRNA binding
Source: Cell Death Dis. 2018 Aug 28;9(9):857. doi: 10.1038/s41419-018-0925-y (PMC6113222; doi:10.1038/s41419-018-0925-y)
Supplement: Supplementary file 1 — Supplemental data file-1 [file 41419_2018_925_MOESM1_ESM.xlsx]

## Sheet: Sheet1
Array		Annotation						miR-663a mimic		miR-663a antisense
Column #	Probeset ID	Gene Symbol	Chromosomal Location	ChrNo.	Alignments	Gene Title	RefSeq Transcript ID	Ratio(663 vs. 3.1)	Fold-Change(663 vs. 3.1)	Ratio(inhi vs. ctrl)	Fold-Change(inhi vs. ctrl)	SUM
35937	226675_s_at	MALAT1	chr11q13.1	chr11	chr11:65266811-65267534 (+)	metastasis associated lung adenocarcinoma transcript 1 (non-protein coding)	NR_002819	0.294062	-3.40064	2.60991	2.60991	6.01055
29041	219750_at	TMEM144	chr4q32.1	chr04	chr4:159132376-159175772 (+)	transmembrane protein 144	NM_018342	0.371193	-2.69402	1.0413	1.0413	3.73532
38660	229399_at	C10orf118	chr10q25.3	chr10	chr10:115922393-115933971 (-)	chromosome 10 open reading frame 118	NM_018017	0.378728	-2.64042	1.16029	1.16029	3.80071
10862	201407_s_at	PPP1CB	chr2p23	chr02	chr2:28974732-29025803 (+)	protein phosphatase 1, catalytic subunit, beta isozyme	NM_002709 /// NM_206876	0.596321	-1.67695	2.28012	2.28012	3.95707
41136	231875_at	KIF21A	chr12q12	chr12	chr12:39730915-39836918 (-)	kinesin family member 21A	NM_001173463 /// NM_001173464 /// NM_001173465 /// NM_017641	0.41796	-2.39257	1.32613	1.32613	3.7187
18632	209211_at	KLF5	chr13q22.1	chr13	chr13:73632929-73651675 (+)	Kruppel-like factor 5 (intestinal)	NM_001730	0.392779	-2.54596	1.96271	1.96271	4.50867
54185	33148_at	ZFR	chr5p13.3	chr05	chr5:32395349-32404206 (-)	zinc finger RNA binding protein	NM_016107	0.42411	-2.35788	1.0178	1.0178	3.37568
52808	243552_at	MBTD1	chr17q21.33	chr17	chr17:49256747-49257850 (-)	mbt domain containing 1	NM_017643	0.430445	-2.32318	1.19298	1.19298	3.51616
4181	1558378_a_at	AHNAK2	chr14q32.33	chr14	chr14:105419850-105444660 (-)	AHNAK nucleoprotein 2	NM_138420	0.447959	-2.23235	1.36113	1.36113	3.59348
23993	214690_at	TAF1B	chr2p25	chr02	chr2:9983490-10074671 (+)	TATA box binding protein (TBP)-associated factor, RNA polymerase I, B, 63kDa	NM_005680	0.45122	-2.21621	1.16794	1.16794	3.38415
32935	223652_at	AS3MT	chr10q24.32	chr10	chr10:104629272-104661653 (+)	arsenic (+3 oxidation state) methyltransferase	NM_020682	0.456976	-2.1883	1.23101	1.23101	3.41931
33320	224039_at	FAM186B	chr12q13.12	chr12	chr12:49981289-49999354 (-)	family with sequence similarity 186, member B	NM_032130 /// NR_027450	0.46257	-2.16184	1.05121	1.05121	3.21305
36530	227268_at	RNFT1	chr17q23.1	chr17	chr17:58029603-58042095 (-)	ring finger protein, transmembrane 1	NM_016125	0.471812	-2.11949	1.4342	1.4342	3.55369
14750	205296_at	RBL1	chr20q11.2	chr20	chr20:35624759-35724852 (-)	retinoblastoma-like 1 (p107)	NM_002895 /// NM_183404	0.584922	-1.70963	1.96143	1.96143	3.67106
41499	232238_at	ASPM	chr1q31	chr01	chr1:197073859-197104330 (-)	asp (abnormal spindle) homolog, microcephaly associated (Drosophila)	NM_018136	0.475844	-2.10153	1.16766	1.16766	3.26919
33548	224273_at	C3orf20	chr3p25.1	chr03	chr3:14716685-14814541 (+)	chromosome 3 open reading frame 20	NM_001184957 /// NM_001184958 /// NM_032137	0.478865	-2.08827	1.32796	1.32796	3.41623
41005	231744_at	CELF5	chr19p13	chr19	chr19:3224737-3293429 (+)	CUGBP, Elav-like family member 5	NM_001172673 /// NM_021938 /// NR_033342	0.483617	-2.06775	1.38256	1.38256	3.45031
18281	208859_s_at	ATRX	chrXq21.1	chrX	chrX:76760353-77041702 (-)	alpha thalassemia/mental retardation syndrome X-linked	NM_000489 /// NM_138270	0.483774	-2.06708	1.27659	1.27659	3.34367
26438	217144_at	UBB	chr17p12-p11.2	chr17	chr17:16285221-16285911 (+)	ubiquitin B	NM_018955	0.590298	-1.69406	1.93813	1.93813	3.63219
15748	206295_at	IL18	chr11q22.2-q22.3	chr11	chr11:112013975-112034797 (-)	interleukin 18 (interferon-gamma-inducing factor)	NM_001562	0.48977	-2.04177	1.37362	1.37362	3.41539
28778	219487_at	BBS10	chr12q21.2	chr12	chr12:76738271-76740232 (-)	Bardet-Biedl syndrome 10	NM_024685	0.490443	-2.03897	1.34005	1.34005	3.37902
30933	221645_s_at	ZNF83	chr19q13.3	chr19	chr19:53115629-53117552 (-)	zinc finger protein 83	NM_001105549 /// NM_001105550 /// NM_001105551 /// NM_001105552 /// NM_001105553 /// NM	0.492631	-2.02992	1.13508	1.13508	3.165
44550	235294_at	SIKE1	chr1p13.2	chr01	chr1:115314118-115315242 (-)	suppressor of IKBKE 1	NM_001102396 /// NM_025073	0.495991	-2.01617	1.08338	1.08338	3.09955
3553	1557285_at	AREGB	chr4q13.3	chr04	chr4:75487340-75489415 (+)	Amphiregulin B	XM_001125684	0.593013	-1.6863	1.91103	1.91103	3.59733
12945	203491_s_at	CEP57	chr11q21	chr11	chr11:95523809-95565855 (+)	centrosomal protein 57kDa	NM_014679	0.502355	-1.99062	1.29382	1.29382	3.28444
38247	228986_at	OSBPL8	chr12q14	chr12	chr12:76796477-76953349 (-)	oxysterol binding protein-like 8	NM_001003712 /// NM_020841	0.505618	-1.97778	1.05028	1.05028	3.02806
18444	209023_s_at	STAG2	chrXq25	chrX	chrX:123095606-123234733 (+)	stromal antigen 2	NM_001042749 /// NM_001042750 /// NM_001042751 /// NM_006603	0.507845	-1.9691	1.17659	1.17659	3.14569
44153	234897_s_at	LY6G6F	chr6p21	chr06	chr6:31674661-31678199 (+)	lymphocyte antigen 6 complex, locus G6F	NM_001003693	0.508838	-1.96526	1.40863	1.40863	3.37389
13768	204314_s_at	CREB1	chr2q34	chr02	chr2:208394750-208463136 (+)	cAMP responsive element binding protein 1	NM_004379 /// NM_134442	0.510489	-1.95891	1.16999	1.16999	3.1289
9497	1569864_at	SERAC1	chr6q25.3	chr06	chr6:158566953-158589274 (-)	serine active site containing 1	NM_032861	0.513007	-1.94929	1.04105	1.04105	2.99034
33055	223772_s_at	TMEM87A	chr15q15.1	chr15	chr15:42550135-42565634 (-)	transmembrane protein 87A	NM_001110503 /// NM_015497	0.513032	-1.9492	1.25722	1.25722	3.20642
27805	218513_at	C4orf43	chr4q32.2	chr04	chr4:164415841-164441690 (+)	chromosome 4 open reading frame 43	NM_018352	0.497758	-2.00901	1.89739	1.89739	3.9064
20452	211081_s_at	MAP4K5	chr14q11.2-q21	chr14	chr14:50935443-50952338 (-)	mitogen-activated protein kinase kinase kinase kinase 5	NM_006575 /// NM_198794	0.514617	-1.94319	1.22977	1.22977	3.17296
1429	1554237_at	SDCCAG8	chr1q43	chr01	chr1:243419335-243480195 (+)	serologically defined colon cancer antigen 8	NM_006642	0.518536	-1.92851	1.04362	1.04362	2.97213
23899	214594_x_at	ATP8B1	chr18q21-q22|18q21.31	chr18	chr18:55315027-55399039 (-)	ATPase, aminophospholipid transporter, class I, type 8B, member 1	NM_005603	0.519535	-1.9248	1.2635	1.2635	3.1883
10538	201083_s_at	BCLAF1	chr6q22-q23	chr05	chr5:110281975-110286723 (-)	BCL2-associated transcription factor 1	NM_001077440 /// NM_001077441 /// NM_014739	0.52169	-1.91685	1.21858	1.21858	3.13543
23606	214300_s_at	TOP3A	chr17p12-p11.2	chr17	chr17:18174289-18205740 (-)	topoisomerase (DNA) III alpha	NM_004618	0.521749	-1.91663	1.35247	1.35247	3.2691
15765	206312_at	GUCY2C	chr12p12	chr12	chr12:14765575-14849429 (-)	guanylate cyclase 2C (heat stable enterotoxin receptor)	NM_004963	0.524587	-1.90626	1.23809	1.23809	3.14435
13574	204120_s_at	ADK	chr10q22|10q11-q24	chr10	chr10:75936443-76468781 (+)	adenosine kinase	NM_001123 /// NM_006721	0.613491	-1.63002	1.89597	1.89597	3.52599
26645	217353_at	HNRNPA1 /// HNRNPA1L2 /// HNRNPA1P10 /// HNRPA1P5 /// LOC642817	chr12q13.1 /// chr13q14.3 /// chr19p13.2 /// chr6p25.1 /// chrXq22	chr02	chr2:201927751-201929478 (+)	heterogeneous nuclear ribonucleoprotein A1 /// heterogeneous nuclear ribonucleoprotein	NM_001011724 /// NM_001011725 /// NM_002136 /// NM_031157 /// NR_002944 /// XR_016373 /	0.561146	-1.78207	1.89506	1.89506	3.67713
8968	1568951_at	ZNF280D	chr15q21.3	chr15	chr15:56991375-56999505 (-)	zinc finger protein 280D	NM_001002843 /// NM_001002844 /// NM_017661	0.528323	-1.89278	1.12182	1.12182	3.0146
25777	216479_at	RPL21 /// RPL21P19 /// RPL21P28	chr13q12.2 /// chr1q32.1 /// chr1q32.3	chr01	chr1:22234590-22235078 (+)	ribosomal protein L21 /// ribosomal protein L21 pseudogene 19 /// ribosomal protein L21	NM_000982 /// NR_026911	0.614427	-1.62753	1.89071	1.89071	3.51824
44421	235165_at	PARD6B	chr20q13.13	chr20	chr20:49368278-49370269 (+)	par-6 partitioning defective 6 homolog beta (C. elegans)	NM_032521	0.540931	-1.84867	1.87948	1.87948	3.72815
34924	225660_at	SEMA6A	chr5q23.1	chr05	chr5:115781092-115910452 (-)	sema domain, transmembrane domain (TM), and cytoplasmic domain, (semaphorin) 6A	NM_020796	0.529452	-1.88875	1.02906	1.02906	2.91781
40382	231121_at	HPS3	chr3q24	chr03	chr3:148871459-148871926 (+)	Hermansky-Pudlak syndrome 3	NM_032383	0.530691	-1.88434	1.23298	1.23298	3.11732
36414	227152_at	C12orf35	chr12p11.21	chr12	chr12:32134386-32138069 (+)	chromosome 12 open reading frame 35	NM_018169	0.531467	-1.88158	1.02034	1.02034	2.90192
23260	213954_at	FAM169A	chr5q13.3	chr05	chr5:74075458-74162615 (-)	family with sequence similarity 169, member A	NM_015566	0.532056	-1.8795	1.12412	1.12412	3.00362
38560	229299_at	C5orf33	chr5p13.2	chr05	chr5:36194238-36195068 (-)	chromosome 5 open reading frame 33	NM_001085411 /// NM_153013	0.532221	-1.87892	1.39737	1.39737	3.27629
1529	1554376_s_at	PTPLA	chr10p14-p13	chr10	chr10:17657476-17659367 (-)	protein tyrosine phosphatase-like (proline instead of catalytic arginine), member A	NM_014241	0.534022	-1.87258	1.06655	1.06655	2.93913
28603	219312_s_at	ZBTB10	chr8q13-q21.1	chr08	chr8:81412509-81434007 (+)	zinc finger and BTB domain containing 10	NM_001105539 /// NM_023929	0.534219	-1.87189	1.14133	1.14133	3.01322
39730	230469_at	RTKN2	chr10q21.2	chr10	chr10:63952846-63953494 (-)	rhotekin 2	NM_145307	0.536198	-1.86498	1.8591	1.8591	3.72408
51983	242727_at	ARL5B	chr10p12.31	chr10	chr10:18966426-18966943 (+)	ADP-ribosylation factor-like 5B	NM_178815	0.535255	-1.86827	1.236	1.236	3.10427
49495	240239_at	ZNF566	chr19q13.12	chr19	chr19:36938536-36939234 (-)	zinc finger protein 566	NM_001145343 /// NM_001145344 /// NM_001145345 /// NM_032838	0.535487	-1.86746	1.0123	1.0123	2.87976
12997	203543_s_at	KLF9	chr9q13	chr09	chr9:72999824-73029540 (-)	Kruppel-like factor 9	NM_001206	0.525263	-1.90381	1.85356	1.85356	3.75737
29723	220432_s_at	CYP39A1	chr6p21.1-p11.2	chr06	chr6:46517533-46620363 (-)	cytochrome P450, family 39, subfamily A, polypeptide 1	NM_016593	0.538	-1.85874	1.05634	1.05634	2.91508
1456	1554277_s_at	FANCM	chr14q21.2	chr14	chr14:45605018-45636626 (+)	Fanconi anemia, complementation group M	NM_020937	0.538481	-1.85708	1.09401	1.09401	2.95109
18679	209258_s_at	SMC3	chr10q25	chr10	chr10:112327448-112364392 (+)	structural maintenance of chromosomes 3	NM_005445	0.54029	-1.85086	1.35922	1.35922	3.21008
34311	225047_at	NUPL1	chr13q12.13	chr13	chr13:25914324-25916544 (+)	nucleoporin like 1	NM_001008564 /// NM_014089	0.58076	-1.72188	1.85301	1.85301	3.57489
1460	1554283_at	CCRN4L	chr4q31.1	chr04	chr4:139936949-139967357 (+)	CCR4 carbon catabolite repression 4-like (S. cerevisiae)	NM_012118	0.541192	-1.84777	1.05954	1.05954	2.90731
15474	206020_at	SOCS6	chr18q22.2	chr18	chr18:67991501-67994352 (+)	suppressor of cytokine signaling 6	NM_004232	0.541977	-1.8451	1.25237	1.25237	3.09747
22228	212917_x_at	RECQL	chr12p12	chr11	chr11:106696067-106696962 (+)	RecQ protein-like (DNA helicase Q1-like)	NM_002907 /// NM_032941	0.542918	-1.8419	1.00678	1.00678	2.84868
38120	228859_at	C4orf21	chr4q25	chr04	chr4:113460497-113505217 (-)	chromosome 4 open reading frame 21	NM_018392	0.544124	-1.83782	1.10102	1.10102	2.93884
21729	212417_at	SCAMP1	chr5q14.1	chr05	chr5:77656407-77776561 (+)	secretory carrier membrane protein 1	NM_004866	0.54489	-1.83523	1.30292	1.30292	3.13815
32770	223486_at	GTPBP8	chr3q13.2	chr03	chr3:112709804-112720220 (+)	GTP-binding protein 8 (putative)	NM_014170 /// NM_138485	0.545682	-1.83257	1.06869	1.06869	2.90126
39640	230379_x_at	C2orf56	chr2p22.2	chr02	---	chromosome 2 open reading frame 56	NM_001083946 /// NM_144736	0.548385	-1.82354	1.35863	1.35863	3.18217
47686	238430_x_at	SLFN5	chr17q12	chr17	chr17:33593350-33594754 (+)	schlafen family member 5	NM_144975	0.548483	-1.82321	1.32579	1.32579	3.149
16105	206652_at	ZMYM5	chr13q12	chr13	chr13:20409616-20425936 (-)	zinc finger, MYM-type 5	NM_001039649 /// NM_001039650 /// NM_001142684	0.548524	-1.82308	1.3311	1.3311	3.15418
27335	218043_s_at	AZI2	chr3p24.1	chr03	chr3:28364862-28390465 (-)	5-azacytidine induced 2	NM_001134432 /// NM_001134433 /// NM_022461	0.634654	-1.57566	1.8379	1.8379	3.41356
28987	219696_at	DENND1B	chr1q31.3	chr01	chr1:197478773-197522256 (-)	DENN/MADD domain containing 1B	NM_001195215 /// NM_001195216 /// NM_144977	0.550216	-1.81747	1.10584	1.10584	2.92331
51841	242585_at	LOC100131067	chr5q14.1	chr05	chr5:80540677-80541467 (-)	hypothetical LOC100131067	NR_034121 /// NR_034122 /// NR_034123	0.550623	-1.81613	1.28247	1.28247	3.0986
30217	220926_s_at	EDEM3	chr1q25	chr01	chr1:184659947-184723997 (-)	ER degradation enhancer, mannosidase alpha-like 3	NM_025191	0.551466	-1.81335	1.0949	1.0949	2.90825
4348	1558678_s_at	MALAT1	chr11q13.1	chr11	chr11:65269557-65270526 (+)	metastasis associated lung adenocarcinoma transcript 1 (non-protein coding)	NR_002819	0.552742	-1.80916	1.14317	1.14317	2.95233
14294	204840_s_at	EEA1	chr12q22	chr12	chr12:93168271-93323103 (-)	early endosome antigen 1	NM_003566	0.554299	-1.80408	1.1324	1.1324	2.93648
29141	219850_s_at	EHF	chr11p12	chr11	chr11:34642677-34682065 (+)	ets homologous factor	NM_012153	0.555229	-1.80106	1.1671	1.1671	2.96816
1263	1553995_a_at	NT5E	chr6q14-q21	chr06	chr6:86159809-86181317 (+)	5'-nucleotidase, ecto (CD73)	NM_002526	0.556228	-1.79783	1.14636	1.14636	2.94419
34239	224974_at	SUDS3	chr12q24.23	chr12	chr12:118814340-118855838 (+)	suppressor of defective silencing 3 homolog (S. cerevisiae)	NM_022491	0.556401	-1.79727	1.13782	1.13782	2.93509
44434	235178_x_at	ESCO2	chr8p21.1	chr08	chr8:27661214-27662801 (+)	establishment of cohesion 1 homolog 2 (S. cerevisiae)	NM_001017420	0.649138	-1.54051	1.83117	1.83117	3.37168
15641	206188_at	ZNF623	chr8q24.3	chr08	chr8:144731829-144736091 (+)	zinc finger protein 623	NM_001082480 /// NM_014789	0.664321	-1.5053	1.82744	1.82744	3.33274
52917	243661_at	ZNF273	chr7q11.21	chr07	---	zinc finger protein 273	NM_021148 /// NR_003099	0.557685	-1.79313	1.21898	1.21898	3.01211
36803	227542_at	SOCS6	chr18q22.2	chr18	chr18:67994752-67997433 (+)	suppressor of cytokine signaling 6	NM_004232	0.558399	-1.79083	1.2255	1.2255	3.01633
1790	1554726_at	ZNF655	chr7q22.1	chr07	chr7:99156201-99172029 (+)	zinc finger protein 655	NM_001009958 /// NM_001009960 /// NM_001083956 /// NM_001085366 /// NM_001085367 /// NM	0.558825	-1.78947	1.05512	1.05512	2.84459
27894	218602_s_at	HAUS6	chr9p22.1	chr07	chr7:53256491-53932003 (+)	HAUS augmin-like complex, subunit 6	NM_017645	0.559707	-1.78665	1.42291	1.42291	3.20956
27105	217813_s_at	SPIN1	chr9q22.1	chr09	chr9:91003414-91090707 (+)	spindlin 1	NM_006717	0.559874	-1.78612	1.03883	1.03883	2.82495
1260	1553992_s_at	NBR2	chr17q21	chr17	chr17:41277657-41997830 (+)	neighbor of BRCA1 gene 2 (non-protein coding)	NR_003108	0.560278	-1.78483	1.01004	1.01004	2.79487
11877	202422_s_at	ACSL4	chrXq22.3-q23	chrX	chrX:108884565-108976619 (-)	acyl-CoA synthetase long-chain family member 4	NM_004458 /// NM_022977	0.63341	-1.57876	1.82091	1.82091	3.39967
21811	212499_s_at	FCF1 /// LOC100507758 /// MAPK1IP1L	chr14q22.3 /// chr14q24.3	chr14	chr14:55518376-55532486 (+)	FCF1 small subunit (SSU) processome component homolog (S. cerevisiae) /// rRNA-processi	NM_015962 /// NM_144578 /// XM_003119570 /// XM_003119571 /// XM_003119572 /// XM_00311	0.646096	-1.54776	1.80536	1.80536	3.35312
9619	1570065_at	C22orf34	chr22q13.33	chr22	chr22:49808172-49834861 (-)	chromosome 22 open reading frame 34	NR_026997	0.634001	-1.57728	1.7989	1.7989	3.37618
24069	214766_s_at	AHCTF1	chr1q44	chr01	chr1:247003843-247016601 (-)	AT hook containing transcription factor 1	NM_015446	0.56118	-1.78196	1.19526	1.19526	2.97722
33201	223919_at	TP53AIP1	chr11q24	chr11	chr11:128806432-128812822 (-)	tumor protein p53 regulated apoptosis inducing protein 1	NM_001195194 /// NM_001195195 /// NM_022112	0.561374	-1.78134	1.1607	1.1607	2.94204
15953	206500_s_at	C14orf106	chr14q21.2	chr14	chr14:45696864-45722401 (-)	chromosome 14 open reading frame 106	NM_018353	0.561384	-1.78131	1.07909	1.07909	2.8604
35362	226099_at	ELL2	chr5q15	chr01	chr1:158144158-158145529 (-)	elongation factor, RNA polymerase II, 2	NM_012081	0.562116	-1.77899	1.22143	1.22143	3.00042
11156	201701_s_at	PGRMC2	chr4q26	chr04	chr4:129191298-129208948 (-)	progesterone receptor membrane component 2	NM_006320	0.562271	-1.7785	1.37459	1.37459	3.15309
21962	212650_at	EHBP1	chr2p15	chr02	chr2:63053324-63273622 (+)	EH domain binding protein 1	NM_001142614 /// NM_001142615 /// NM_001142616 /// NM_015252	0.562516	-1.77773	1.14909	1.14909	2.92682
4119	1558233_s_at	ATF1	chr12q13	chr12	chr12:51207790-51416240 (+)	activating transcription factor 1	NM_005171	0.563827	-1.77359	1.49651	1.49651	3.2701
40109	230848_s_at	MGA	chr15q14	chr15	chr15:42061318-42062006 (-)	MAX gene associated	NM_001080541 /// NM_001164273	0.564021	-1.77298	1.35429	1.35429	3.12727
14648	205194_at	PSPH	chr7p11.2	chr07	chr7:56078745-56183957 (-)	phosphoserine phosphatase	NM_004577	0.564037	-1.77293	1.48035	1.48035	3.25328
48434	239178_at	FGF9	chr13q11-q12	chr13	chr13:22277427-22278133 (+)	fibroblast growth factor 9 (glia-activating factor)	NM_002010	0.564385	-1.77184	1.1537	1.1537	2.92554
37693	228432_at	RAB3IP	chr12q14.3	chr12	chr12:70149161-70188284 (-)	RAB3A interacting protein (rabin3)	NM_001024647 /// NM_022456 /// NM_175623 /// NM_175624 /// NM_175625	0.56498	-1.76997	1.31014	1.31014	3.08011
19064	209648_x_at	SOCS5	chr2p21	chr02	chr2:46926098-46989804 (+)	suppressor of cytokine signaling 5	NM_014011 /// NM_144949	0.56525	-1.76913	1.3871	1.3871	3.15623
32051	222765_x_at	ESF1	chr20p12.1	chr20	chr20:13693972-13765532 (-)	ESF1, nucleolar pre-rRNA processing protein, homolog (S. cerevisiae)	NM_016649	0.566988	-1.76371	1.34291	1.34291	3.10662
32818	223535_at	NUDT12	chr5q21.2	chr05	chr5:102884557-102898457 (-)	nudix (nucleoside diphosphate linked moiety X)-type motif 12	NM_031438	0.567344	-1.7626	1.25308	1.25308	3.01568
3520	1557227_s_at	TPR	chr1q25	chr01	chr1:186331985-186344825 (-)	translocated promoter region (to activated MET oncogene)	NM_003292	0.568026	-1.76048	1.257	1.257	3.01748
30718	221428_s_at	TBL1XR1	chr3q26.32	chr03	chr3:176739384-176739693 (-)	transducin (beta)-like 1 X-linked receptor 1	NM_024665	0.568739	-1.75828	1.01966	1.01966	2.77794
28678	219387_at	CCDC88A	chr2p16.1	chr02	chr2:55561453-55646749 (-)	coiled-coil domain containing 88A	NM_001135597 /// NM_018084	0.569634	-1.75551	1.15763	1.15763	2.91314
44876	235620_x_at	ZMYM5	chr13q12	chr13	chr13:20393059-20398194 (-)	zinc finger, MYM-type 5	NM_001039649 /// NM_001039650 /// NM_001142684	0.513869	-1.94602	1.79683	1.79683	3.74285
23236	213930_at	ATG12	chr5q21-q22	chr05	chr5:115163896-115165052 (-)	ATG12 autophagy related 12 homolog (S. cerevisiae)	NM_004707 /// NR_033362 /// NR_033363	0.55687	-1.79575	1.79488	1.79488	3.59063
36897	227636_at	THAP5	chr7q31.1	chr07	chr7:108202670-108203987 (-)	THAP domain containing 5	NM_001130475 /// NM_182529	0.572323	-1.74726	1.3666	1.3666	3.11386
15263	205809_s_at	WASL	chr7q31.3	chr07	chr7:123324216-123389116 (-)	Wiskott-Aldrich syndrome-like	NM_003941	0.572332	-1.74724	1.27837	1.27837	3.02561
27243	217951_s_at	PHF3	chr6q12	chr06	chr6:64356430-64425377 (+)	PHD finger protein 3	NM_015153	0.572774	-1.74589	1.04886	1.04886	2.79475
11666	202211_at	ARFGAP3	chr22q13.2	chr22	chr22:43192535-43253219 (-)	ADP-ribosylation factor GTPase activating protein 3	NM_001142293 /// NM_014570	0.573214	-1.74455	1.18639	1.18639	2.93094
44970	235714_at	GANC	chr15q15.2	chr15	chr15:42576132-42576919 (+)	glucosidase, alpha; neutral C	NM_198141	0.573602	-1.74337	1.18327	1.18327	2.92664
23961	214658_at	TMED7	chr5q22.3	chr05	chr5:114949202-114961857 (-)	transmembrane emp24 protein transport domain containing 7	NM_181836	0.573681	-1.74313	1.31914	1.31914	3.06227
44773	235517_at	PACRGL	chr4p15.31	chr04	chr4:20729417-20730262 (+)	PARK2 co-regulated-like	NM_001130727 /// NM_145048	0.573743	-1.74294	1.28631	1.28631	3.02925
18288	208866_at	CSNK1A1	chr5q32	chr05	chr5:148872924-148885164 (-)	casein kinase 1, alpha 1	NM_001025105 /// NM_001892	0.573928	-1.74238	1.24448	1.24448	2.98686
1753	1554678_s_at	HNRPDL	chr4q21.22	chr04	chr4:83345780-83350486 (-)	heterogeneous nuclear ribonucleoprotein D-like	NM_031372 /// NR_003249	0.574162	-1.74167	1.20462	1.20462	2.94629
16510	207057_at	SLC16A7	chr12q13	chr12	chr12:60083154-60173983 (+)	solute carrier family 16, member 7 (monocarboxylic acid transporter 2)	NM_004731	0.574283	-1.7413	1.0674	1.0674	2.8087
32037	222751_at	HERPUD2	chr7p14.2	chr07	chr7:35672271-35734642 (-)	HERPUD family member 2	NM_022373	0.604268	-1.65489	1.7769	1.7769	3.43179
34140	224875_at	C5orf24	chr5q31.1	chr05	chr5:134181677-134195425 (+)	chromosome 5 open reading frame 24	NM_001135586 /// NM_152409	0.534741	-1.87007	1.77613	1.77613	3.6462
23880	214575_s_at	AZU1	chr19p13.3	chr19	chr19:827830-832017 (+)	azurocidin 1	NM_001700	0.574832	-1.73964	1.15429	1.15429	2.89393
24550	215249_at	RPL35A	chr3q29-qter	chr03	chr3:197679382-197681926 (+)	ribosomal protein L35a	NM_000996	0.575062	-1.73894	1.12109	1.12109	2.86003
12987	203533_s_at	CUL5	chr11q22.3	chr11	chr11:107879985-107977563 (+)	cullin 5	NM_003478	0.575742	-1.73689	1.46497	1.46497	3.20186
39317	230056_at	BPTF	chr17q24.3	chr17	chr17:65980039-65980492 (+)	bromodomain PHD finger transcription factor	NM_004459 /// NM_182641	0.576298	-1.73521	1.11875	1.11875	2.85396
31759	222473_s_at	ERBB2IP	chr5q12.3	chr05	chr5:65222383-65376723 (+)	erbb2 interacting protein	NM_001006600 /// NM_018695	0.577398	-1.73191	1.30197	1.30197	3.03388
36493	227231_at	KIAA1211	chr4q12	chr04	chr4:57180759-57196774 (+)	KIAA1211	NM_020722	0.577409	-1.73188	1.12863	1.12863	2.86051
30305	221014_s_at	RAB33B	chr4q28	chr04	chr4:140374960-140397067 (+)	RAB33B, member RAS oncogene family	NM_031296	0.577463	-1.73171	1.28584	1.28584	3.01755
44901	235645_at	ESCO1	chr18q11.2	chr18	chr18:19154324-19155030 (-)	establishment of cohesion 1 homolog 1 (S. cerevisiae)	NM_052911	0.578129	-1.72972	1.17874	1.17874	2.90846
29796	220505_at	C9orf53	chr9p21.3	chr09	chr9:21967136-21967738 (+)	chromosome 9 open reading frame 53	NR_024274	0.578497	-1.72862	1.24699	1.24699	2.97561
38202	228941_at	ALG10B	chr12q12	chr12	chr12:38722854-38723523 (+)	asparagine-linked glycosylation 10, alpha-1,2-glucosyltransferase homolog B (yeast)	NM_001013620	0.578815	-1.72767	1.16434	1.16434	2.89201
7230	1563483_at	FAM91A2	chr1q21.1	chr01	chr1:149576489-149651107 (+)	family with sequence similarity 91, member A2	XR_040635	0.580016	-1.72409	1.06003	1.06003	2.78412
50334	241078_at	SLC35E4	chr22q12.2	chr22	chr22:31064470-31064935 (+)	solute carrier family 35, member E4	NM_001001479	0.47494	-2.10553	1.76961	1.76961	3.87514
8362	1566603_s_at	RPUSD3	chr3p25.3	chr03	chr3:9883199-9885698 (-)	RNA pseudouridylate synthase domain containing 3	NM_001142547 /// NM_173659	0.581019	-1.72112	1.21518	1.21518	2.9363
23362	214056_at	MCL1	chr1q21	chr01	chr1:150546966-150549029 (+)	Myeloid cell leukemia sequence 1 (BCL2-related)	NM_001197320 /// NM_021960 /// NM_182763	0.58263	-1.71636	1.02021	1.02021	2.73657
48999	239743_at	SP8	chr7p21.2	chr07	chr7:20825163-20825663 (-)	Sp8 transcription factor	NM_182700 /// NM_198956	0.582989	-1.7153	1.16051	1.16051	2.87581
15368	205914_s_at	GRIN1	chr9q34.3	chr09	chr9:140032841-140063207 (+)	glutamate receptor, ionotropic, N-methyl D-aspartate 1	NM_000832 /// NM_001185090 /// NM_001185091 /// NM_007327 /// NM_021569	0.62621	-1.59691	1.76719	1.76719	3.3641
33303	224022_x_at	WNT16	chr7q31	chr07	chr7:120969089-120981157 (+)	wingless-type MMTV integration site family, member 16	NM_016087 /// NM_057168	0.58376	-1.71303	1.46763	1.46763	3.18066
37063	227802_at	RUFY3	chr4q13.3	chr04	chr4:71673778-71674336 (+)	RUN and FYVE domain containing 3	NM_001037442 /// NM_001130709 /// NM_014961	0.584277	-1.71152	1.23495	1.23495	2.94647
45396	236140_at	GCLM	chr1p22.1	chr01	chr1:94353044-94353708 (-)	glutamate-cysteine ligase, modifier subunit	NM_002061	0.584859	-1.70981	1.74994	1.74994	3.45975
38005	228744_at	HAUS2	chr15q15.2	chr15	chr15:42861753-42862192 (+)	HAUS augmin-like complex, subunit 2	NM_001130447 /// NM_018097	0.60566	-1.65109	1.74406	1.74406	3.39515
14652	205198_s_at	ATP7A	chrXq21.1	chrX	chrX:77166208-77305892 (+)	ATPase, Cu++ transporting, alpha polypeptide	NM_000052	0.585203	-1.70881	1.03978	1.03978	2.74859
14099	204645_at	CCNT2	chr2q21.3	chr02	chr2:135676392-135714584 (+)	cyclin T2	NM_001241 /// NM_058241	0.585821	-1.70701	1.14511	1.14511	2.85212
19706	210299_s_at	FHL1	chrXq26	chrX	chrX:135252084-135293103 (+)	four and a half LIM domains 1	NM_001159699 /// NM_001159700 /// NM_001159701 /// NM_001159702 /// NM_001159703 /// NM	0.585925	-1.7067	1.05244	1.05244	2.75914
41558	232297_at	KLHL5	chr4p14	chr04	chr4:39124003-39125223 (+)	kelch-like 5 (Drosophila)	NM_001007075 /// NM_001171654 /// NM_015990 /// NM_199039	0.587179	-1.70306	1.19723	1.19723	2.90029
41163	231902_at	ZNF827	chr4q31.22	chr04	chr4:146679986-146681372 (-)	zinc finger protein 827	NM_178835	0.588239	-1.69999	1.03274	1.03274	2.73273
30488	221198_at	SCT	chr11p15.5	chr11	chr11:626312-627173 (-)	secretin	NM_021920	0.525382	-1.90338	1.73242	1.73242	3.6358
18322	208900_s_at	TOP1	chr20q12-q13.1	chr01	chr1:171308439-171310284 (+)	topoisomerase (DNA) I	NM_003286	0.589138	-1.6974	1.11597	1.11597	2.81337
20424	211053_at	KCNG1	chr20q13	chr20	chr20:49625216-49639617 (-)	potassium voltage-gated channel, subfamily G, member 1	NM_002237	0.589661	-1.69589	1.12265	1.12265	2.81854
30237	220946_s_at	SETD2	chr3p21.31	chr03	chr3:47103737-47161922 (-)	SET domain containing 2	NM_014159	0.590025	-1.69484	1.13162	1.13162	2.82646
39820	230559_x_at	FGD4	chr12p11.21	chr12	chr12:32798546-32798982 (+)	FYVE, RhoGEF and PH domain containing 4	NM_139241	0.590293	-1.69407	1.23507	1.23507	2.92914
18970	209551_at	YIPF4	chr2p22.3	chr02	chr2:32503030-32531641 (+)	Yip1 domain family, member 4	NM_032312	0.649318	-1.54008	1.73216	1.73216	3.27224
9082	1569183_a_at	CHM	chrXq21.2	chrX	chrX:85224100-85282562 (-)	choroideremia (Rab escort protein 1)	NM_000390 /// NM_001145414	0.590911	-1.6923	1.29443	1.29443	2.98673
43747	234491_s_at	SAV1	chr14q13-q23	chr14	chr14:51101085-51134870 (-)	salvador homolog 1 (Drosophila)	NM_021818	0.591532	-1.69052	1.24642	1.24642	2.93694
25958	216661_x_at	CYP2C9	chr10q24	chr10	chr10:96698454-96748858 (+)	cytochrome P450, family 2, subfamily C, polypeptide 9	NM_000771	0.591713	-1.69001	1.15078	1.15078	2.84079
40136	230875_s_at	ATP11A	chr13q34	chr13	chr13:113540987-113541482 (+)	ATPase, class VI, type 11A	NM_015205 /// NM_032189	0.591783	-1.68981	1.40557	1.40557	3.09538
13006	203552_at	MAP4K5	chr14q11.2-q21	chr14	chr14:50884704-51054631 (-)	mitogen-activated protein kinase kinase kinase kinase 5	NM_006575 /// NM_198794	0.592325	-1.68826	1.28231	1.28231	2.97057
11070	201615_x_at	CALD1	chr7q33	chr07	chr7:134464375-134654691 (+)	caldesmon 1	NM_004342 /// NM_033138 /// NM_033139 /// NM_033140 /// NM_033157	0.592326	-1.68826	1.07348	1.07348	2.76174
39065	229804_x_at	CBWD1 /// CBWD2 /// CBWD3 /// CBWD6	chr2q13 /// chr9p24.3 /// chr9q13 /// chr9q21.11	chr02	chr2:114253327-114253745 (+)	COBW domain containing 1 /// COBW domain containing 2 /// COBW domain containing 3 ///	NM_001085457 /// NM_001145355 /// NM_001145356 /// NM_018491 /// NM_172003 /// NM_20145	0.60315	-1.65796	1.70124	1.70124	3.3592
20579	211212_s_at	ORC5	chr7q22.1	chr07	chr7:103808624-103848405 (-)	origin recognition complex, subunit 5	NM_001197292 /// NM_002553 /// NM_181747	0.593211	-1.68574	1.01352	1.01352	2.69926
14576	205122_at	TMEFF1	chr9q31	chr09	chr9:103235812-103339917 (+)	transmembrane protein with EGF-like and two follistatin-like domains 1	NM_003692	0.625415	-1.59894	1.65835	1.65835	3.25729
21490	212177_at	SFRS18	chr6q16.3	chr06	chr6:99846533-99851387 (-)	splicing factor, arginine/serine-rich 18	NM_015491 /// NM_032870	0.593701	-1.68435	1.06652	1.06652	2.75087
14202	204748_at	PTGS2	chr1q25.2-q25.3	chr01	chr1:186640968-186649556 (-)	prostaglandin-endoperoxide synthase 2 (prostaglandin G/H synthase and cyclooxygenase)	NM_000963	0.593844	-1.68394	1.13266	1.13266	2.8166
39097	229836_s_at	NUDT4P1	chr1q21.1	chr01	chr1:145139250-145139701 (+)	Nudix (nucleoside diphosphate linked moiety X)-type motif 4 pseudogene 1	NR_002212	0.594333	-1.68256	1.31791	1.31791	3.00047
19690	210283_x_at	PAIP1	chr5p12	chr17	chr17:18553675-18555181 (+)	poly(A) binding protein interacting protein 1	NM_006451 /// NM_182789 /// NM_183323	0.59447	-1.68217	1.24686	1.24686	2.92903
31429	222142_at	CYLD	chr16q12.1	chr16	chr16:50783873-50821659 (+)	cylindromatosis (turban tumor syndrome)	NM_001042355 /// NM_001042412 /// NM_015247	0.594561	-1.68191	1.34338	1.34338	3.02529
33996	224730_at	DCAF7	chr17q23.3	chr17	chr17:61666794-61669907 (+)	DDB1 and CUL4 associated factor 7	NM_005828	0.594612	-1.68177	1.26364	1.26364	2.94541
34949	225685_at	CDC42EP3	chr2p21	chr02	chr2:37869024-37871210 (-)	CDC42 effector protein (Rho GTPase binding) 3	NM_006449	0.594762	-1.68134	1.23316	1.23316	2.9145
2801	1556117_at	LOC79015	chr20q13.12	chr20	chr20:43289318-43292197 (-)	hypothetical LOC79015	NR_034104	0.59509	-1.68042	1.42144	1.42144	3.10186
24946	215646_s_at	VCAN	chr5q14.3	chr05	chr5:82868350-82876145 (+)	versican	NM_001126336 /// NM_001164097 /// NM_001164098 /// NM_004385	0.596006	-1.67783	1.08973	1.08973	2.76756
33833	224567_x_at	MALAT1	chr11q13.1	chr11	chr11:65266513-65269925 (+)	metastasis associated lung adenocarcinoma transcript 1 (non-protein coding)	NR_002819	0.420523	-2.37799	1.65411	1.65411	4.0321
38692	229431_at	RFXAP	chr13q14	chr13	chr13:37402288-37403241 (+)	regulatory factor X-associated protein	NM_000538	0.596336	-1.67691	1.1308	1.1308	2.80771
21676	212364_at	MYO1B	chr2q12-q34	chr02	chr2:192160843-192290112 (+)	myosin IB	NM_001130158 /// NM_001161819 /// NM_012223	0.59702	-1.67499	1.21352	1.21352	2.88851
17165	207717_s_at	PKP2	chr12p11	chr12	chr12:6586812-6591246 (+)	plakophilin 2	NM_001005242 /// NM_004572	0.598066	-1.67206	1.06697	1.06697	2.73903
37915	228654_at	SPIN4	chrXq11.1	chrX	chrX:62567106-62569298 (-)	spindlin family, member 4	NM_001012968	0.598939	-1.66962	1.32336	1.32336	2.99298
27143	217851_s_at	SLMO2	chr20q13.32	chr07	chr7:126935604-126938152 (+)	slowmo homolog 2 (Drosophila)	NM_016045	0.59897	-1.66953	1.26684	1.26684	2.93637
14089	204635_at	RPS6KA5	chr14q31-q32.1	chr14	chr14:91337171-91526936 (-)	ribosomal protein S6 kinase, 90kDa, polypeptide 5	NM_004755 /// NM_182398	0.599118	-1.66912	1.22533	1.22533	2.89445
54162	32042_at	ENOX2	chrXq25	chrX	chrX:129757874-129801675 (-)	ecto-NOX disulfide-thiol exchanger 2	NM_006375 /// NM_182314	0.599178	-1.66895	1.08672	1.08672	2.75567
22291	212981_s_at	FAM115A	chr7q35	chr07	chr7:143306174-143307659 (+)	family with sequence similarity 115, member A	NM_014719	0.599219	-1.66884	1.44362	1.44362	3.11246
35156	225892_at	IREB2	chr15q25.1	chr15	chr15:78792389-78793795 (+)	iron-responsive element binding protein 2	NM_004136	0.599303	-1.66861	1.47714	1.47714	3.14575
37228	227967_at	TUBGCP5	chr15q11.2	chr15	chr15:22866973-22873890 (+)	tubulin, gamma complex associated protein 5	NM_001102610 /// NM_052903	0.599303	-1.66861	1.19731	1.19731	2.86592
18932	209512_at	HSDL2	chr9q32	chr09	chr9:115142359-115234684 (+)	hydroxysteroid dehydrogenase like 2	NM_001195822 /// NM_032303 /// NR_036651	0.599547	-1.66793	1.10083	1.10083	2.76876
31556	222270_at	SMEK2	chr2p16.1	chr02	chr2:55841126-55842183 (-)	SMEK homolog 2, suppressor of mek1 (Dictyostelium)	NM_001122964 /// NM_020463	0.599738	-1.6674	1.42254	1.42254	3.08994
10296	200841_s_at	EPRS	chr1q41	chr01	chr1:220141941-220219872 (-)	glutamyl-prolyl-tRNA synthetase	NM_004446	0.600251	-1.66597	1.08158	1.08158	2.74755
13245	203791_at	DMXL1	chr5q22	chr05	chr5:118407184-118584822 (+)	Dmx-like 1	NM_005509	0.600271	-1.66591	1.24414	1.24414	2.91005
47269	238013_at	PLEKHA2	chr8p11.22	chr08	chr8:38828465-38829493 (+)	pleckstrin homology domain containing, family A (phosphoinositide binding specific) mem	NM_021623	0.600436	-1.66546	1.11014	1.11014	2.7756
32860	223577_x_at	MALAT1	chr11q13.1	chr11	chr11:65269438-65271574 (-)	metastasis associated lung adenocarcinoma transcript 1 (non-protein coding)	NR_002819	0.600537	-1.66518	1.36232	1.36232	3.0275
18184	208762_at	SUMO1	chr2q33	chr02	chr2:203070908-203103310 (-)	SMT3 suppressor of mif two 3 homolog 1 (S. cerevisiae)	NM_001005781 /// NM_001005782 /// NM_003352	0.600896	-1.66418	1.45586	1.45586	3.12004
14517	205063_at	SIP1	chr14q13	chr14	chr14:39583426-39606042 (+)	survival of motor neuron protein interacting protein 1	NM_001009182 /// NM_001009183 /// NM_003616	0.601332	-1.66298	1.29363	1.29363	2.95661
33835	224569_s_at	IRF2BP2	chr1q42.3	chr01	chr1:234740014-234744801 (-)	interferon regulatory factor 2 binding protein 2	NM_001077397 /// NM_182972	0.601764	-1.66178	1.43454	1.43454	3.09632
18556	209135_at	ASPH	chr8q12.1	chr08	chr8:62537103-62626941 (-)	aspartate beta-hydroxylase	NM_001164750 /// NM_001164751 /// NM_001164752 /// NM_001164753 /// NM_001164754 /// NM	0.601978	-1.66119	1.13351	1.13351	2.7947
35247	225984_at	PRKAA1	chr5p12	chr05	chr5:40759487-40761653 (-)	protein kinase, AMP-activated, alpha 1 catalytic subunit	NM_006251 /// NM_206907	0.602501	-1.65975	1.31352	1.31352	2.97327
21949	212637_s_at	WWP1	chr8q21	chr08	chr8:87386269-87480588 (+)	WW domain containing E3 ubiquitin protein ligase 1	NM_007013	0.602984	-1.65842	1.35535	1.35535	3.01377
35421	226158_at	KLHL24	chr3q27.1	chr03	chr3:183399752-183402302 (+)	kelch-like 24 (Drosophila)	NM_017644	0.650294	-1.53777	1.65101	1.65101	3.18878
8302	1566480_x_at	C17orf104	chr17q21.31	chr17	chr17:42767225-42770601 (+)	Chromosome 17 open reading frame 104	NM_001145080	0.604974	-1.65296	1.64795	1.64795	3.30091
41130	231869_at	KIAA1586	chr6p12.1	chr06	chr6:56916701-56920023 (+)	KIAA1586	NM_020931	0.603613	-1.65669	1.16587	1.16587	2.82256
35180	225916_at	ZNF131	chr5p12	chr05	chr5:43122000-43176424 (+)	zinc finger protein 131	NM_003432	0.603409	-1.65725	1.64693	1.64693	3.30418
16542	207089_at	NRAP	chr10q24-q26	chr10	chr10:115374671-115391357 (-)	nebulin-related anchoring protein	NM_006175 /// NM_198060	0.604689	-1.65374	1.01055	1.01055	2.66429
29096	219805_at	CXorf56	chrXq23	chrX	chrX:118672112-118699364 (-)	chromosome X open reading frame 56	NM_001170569 /// NM_001170570 /// NM_022101	0.653992	-1.52907	1.63277	1.63277	3.16184
32684	223400_s_at	PBRM1	chr3p21	chr03	chr3:52580663-52713743 (-)	polybromo 1	NM_018165 /// NM_018313 /// NM_181042	0.657082	-1.52188	1.62688	1.62688	3.14876
39008	229747_x_at	LOC146880	chr17q24	chr17	chr17:62774515-62775015 (+)	Hypothetical LOC146880	NR_026899 /// NR_027487	0.605413	-1.65176	1.12784	1.12784	2.7796
35942	226680_at	IKZF5	chr10q26	chr10	chr10:124750322-124752516 (-)	IKAROS family zinc finger 5 (Pegasus)	NM_022466	0.605453	-1.65166	1.25967	1.25967	2.91133
10471	201016_at	EIF1AX	chrXp22.12	chr01	chr1:17009585-17012748 (-)	eukaryotic translation initiation factor 1A, X-linked	NM_001412	0.647323	-1.54482	1.62278	1.62278	3.1676
41209	231948_s_at	UBE2F	chr2q37.3	chr02	chr2:238896598-238950432 (+)	ubiquitin-conjugating enzyme E2F (putative)	NM_080678	0.606037	-1.65006	1.24173	1.24173	2.89179
42951	233693_at	C1orf201	chr1p36.11	chr01	chr1:24695212-24718171 (-)	chromosome 1 open reading frame 201	NM_178122	0.606092	-1.64991	1.08528	1.08528	2.73519
49592	240336_at	HBM	chr16p13.3	chr16	chr16:215976-216762 (+)	hemoglobin, mu	NM_001003938	0.645281	-1.54971	1.6109	1.6109	3.16061
28272	218981_at	ACN9	chr7q21.3	chr07	chr7:96747019-96811073 (+)	ACN9 homolog (S. cerevisiae)	NM_020186	0.606687	-1.6483	1.30244	1.30244	2.95074
28585	219294_at	CENPQ	chr6p12.3	chr06	chr6:49448677-49460813 (+)	centromere protein Q	NM_018132	0.607061	-1.64728	1.14187	1.14187	2.78915
29545	220254_at	LRP12	chr8q22.2	chr08	chr8:105502461-105601168 (-)	low density lipoprotein receptor-related protein 12	NM_001135703 /// NM_013437	0.607344	-1.64651	1.30028	1.30028	2.94679
11586	202131_s_at	RIOK3	chr18q11.2	chr18	chr18:21033324-21062432 (+)	RIO kinase 3 (yeast)	NM_003831	0.607747	-1.64542	1.09178	1.09178	2.7372
37855	228594_at	C5orf33	chr5p13.2	chr05	chr5:36192987-36193491 (-)	chromosome 5 open reading frame 33	NM_001085411 /// NM_153013	0.608066	-1.64456	1.22026	1.22026	2.86482
44265	235009_at	BOD1L	chr4p16.1	chr04	chr4:13605436-13621611 (-)	biorientation of chromosomes in cell division 1-like	NM_148894	0.608531	-1.6433	1.23008	1.23008	2.87338
21274	211960_s_at	RAB7A	chr3q21.3	chr03	chr3:128445009-128533640 (+)	RAB7A, member RAS oncogene family	NM_004637	0.608701	-1.64284	1.28269	1.28269	2.92553
18890	209470_s_at	GPM6A	chr4q34	chr04	chr4:176554601-176733472 (-)	glycoprotein M6A	NM_005277 /// NM_201591 /// NM_201592	0.608829	-1.6425	1.01607	1.01607	2.65857
1115	1553787_at	C11orf45	chr11q24.3	chr11	chr11:128769473-128775592 (-)	chromosome 11 open reading frame 45	NM_145013	0.609606	-1.6404	1.15793	1.15793	2.79833
37074	227813_at	THAP6	chr4q21.1	chr04	chr4:76454072-76455234 (+)	THAP domain containing 6	NM_144721	0.609754	-1.64001	1.18775	1.18775	2.82776
22732	213424_at	KIAA0895	chr7p14.2	chr07	chr7:36363758-36406764 (-)	KIAA0895	NM_001100425 /// NM_015314	0.610236	-1.63871	1.42802	1.42802	3.06673
46695	237439_at	USP43	chr17p13.1	chr17	chr17:9632728-9633004 (+)	ubiquitin specific peptidase 43	NM_153210	0.610252	-1.63867	1.02078	1.02078	2.65945
35546	226283_at	POC1B	chr12q21.33	chr12	chr12:89813500-89814921 (-)	POC1 centriolar protein homolog B (Chlamydomonas)	NM_172240	0.610789	-1.63723	1.31066	1.31066	2.94789
36300	227038_at	SGMS2	chr4q25	chr04	chr4:108834104-108836187 (+)	sphingomyelin synthase 2	NM_001136257 /// NM_001136258 /// NM_152621	0.61094	-1.63682	1.20584	1.20584	2.84266
18821	209401_s_at	SLC12A4	chr16q22.1	chr16	chr16:67978232-68002515 (-)	solute carrier family 12 (potassium/chloride transporters), member 4	NM_001145961 /// NM_001145962 /// NM_001145963 /// NM_001145964 /// NM_005072	0.610967	-1.63675	1.40583	1.40583	3.04258
53183	243927_x_at	KIAA1429	chr8q22.1	chr08	chr8:95522218-95522713 (-)	KIAA1429	NM_015496 /// NM_183009	0.611156	-1.63624	1.27775	1.27775	2.91399
48346	239090_at	FAM161A	chr2p15	chr02	chr2:62054238-62063575 (-)	family with sequence similarity 161, member A	NM_032180	0.611158	-1.63624	1.05785	1.05785	2.69409
44556	235300_x_at	RCHY1	chr4q21.1	chr04	chr4:76404248-76405189 (-)	ring finger and CHY zinc finger domain containing 1	NM_001008925 /// NM_001009922 /// NM_015436	0.611212	-1.63609	1.17982	1.17982	2.81591
27965	218674_at	C5orf44	chr5q12.3	chr05	chr5:64920871-64961892 (+)	chromosome 5 open reading frame 44	NM_001093755 /// NM_001093756 /// NM_024941 /// NR_003545	0.549221	-1.82076	1.60769	1.60769	3.42845
32934	223651_x_at	CDC23	chr5q31	chr05	chr5:137541562-137549011 (-)	cell division cycle 23 homolog (S. cerevisiae)	NM_004661	0.611451	-1.63545	1.3986	1.3986	3.03405
31192	221905_at	CYLD	chr16q12.1	chr16	chr16:50775984-50832525 (+)	cylindromatosis (turban tumor syndrome)	NM_001042355 /// NM_001042412 /// NM_015247	0.611687	-1.63482	1.36463	1.36463	2.99945
44313	235057_at	ITCH	chr20q11.22	chr20	chr20:33096469-33098314 (+)	itchy E3 ubiquitin protein ligase homolog (mouse)	NM_031483	0.557096	-1.79502	1.60273	1.60273	3.39775
15293	205839_s_at	BZRAP1	chr17q22-q23	chr17	chr17:56378595-56405478 (-)	benzodiazapine receptor (peripheral) associated protein 1	NM_004758 /// NM_024418	0.612313	-1.63315	1.24242	1.24242	2.87557
21762	212450_at	SECISBP2L	chr15q21.1	chr15	chr15:49280840-49338658 (-)	SECIS binding protein 2-like	NM_001193489 /// NM_014701	0.612537	-1.63255	1.40034	1.40034	3.03289
48936	239680_at	WDR76	chr15q15.3	chr15	chr15:44160094-44160612 (+)	WD repeat domain 76	NM_001167941 /// NM_024908	0.612783	-1.6319	1.32138	1.32138	2.95328
11124	201669_s_at	MARCKS	chr6q22.2	chr06	chr6:114178555-114182980 (+)	myristoylated alanine-rich protein kinase C substrate	NM_002356	0.613209	-1.63077	1.09305	1.09305	2.72382
48122	238866_at	C19orf68	chr19q13.33	chr19	chr19:48700111-48700877 (+)	chromosome 19 open reading frame 68	XM_001713770 /// XM_001713771 /// XM_001713772	0.61326	-1.63063	1.33886	1.33886	2.96949
37613	228352_at	UNC13D	chr17q25.1	chr17	chr17:73827381-73840630 (-)	unc-13 homolog D (C. elegans)	NM_199242	0.613335	-1.63043	1.4827	1.4827	3.11313
11769	202314_at	CYP51A1	chr7q21.2	chr13	chr13:29295003-29298296 (-)	cytochrome P450, family 51, subfamily A, polypeptide 1	NM_000786 /// NM_001146152	0.572048	-1.74811	1.59626	1.59626	3.34437
48399	239143_x_at	RNF138	chr18q12.1	chr18	chr18:29710946-29711523 (+)	ring finger protein 138	NM_001191324 /// NM_016271 /// NM_198128	0.613589	-1.62976	1.2488	1.2488	2.87856
22521	213212_x_at	GOLGA6L5 /// GOLGA6L9	chr15q25.2	chr15	chr15:83105464-83108024 (+)	golgin A6 family-like 5 (pseudogene) /// golgin A6 family-like 9	NM_198181 /// NR_003246	0.613816	-1.62915	1.42976	1.42976	3.05891
54165	32088_at	BLZF1	chr1q24	chr01	chr1:169337236-169357541 (+)	basic leucine zipper nuclear factor 1	NM_003666	0.613878	-1.62899	1.59427	1.59427	3.22326
22534	213225_at	PPM1B	chr2p21	chr02	chr2:44396043-44458611 (+)	protein phosphatase, Mg2+/Mn2+ dependent, 1B	NM_001033556 /// NM_001033557 /// NM_002706 /// NM_177968 /// NM_177969	0.619482	-1.61425	1.58841	1.58841	3.20266
52225	242969_at	ZNF780B	chr19q13.2	chr19	chr19:40534146-40534643 (-)	zinc finger protein 780B	NM_001005851	0.614614	-1.62704	1.18969	1.18969	2.81673
12275	202820_at	AHR	chr7p15	chr07	chr7:17338245-17385392 (+)	aryl hydrocarbon receptor	NM_001621	0.614665	-1.6269	1.37002	1.37002	2.99692
45612	236356_at	NDUFS1	chr2q33-q34	chr02	chr2:206987802-206988293 (-)	NADH dehydrogenase (ubiquinone) Fe-S protein 1, 75kDa (NADH-coenzyme Q reductase)	NM_005006	0.614834	-1.62646	1.02965	1.02965	2.65611
1800	1554741_s_at	FGF7 /// KGFLP1 /// KGFLP2	chr15q21.2 /// chr9p11.2 /// chr9p12	chr15	chr15:49775347-49777632 (+)	fibroblast growth factor 7 /// keratinocyte growth factor-like protein 1 /// keratinocy	NM_002009 /// NR_003670 /// NR_003674	0.606168	-1.64971	1.57471	1.57471	3.22442
44746	235490_at	TMEM107	chr17p13.1	chr17	chr17:8076281-8077127 (-)	transmembrane protein 107	NM_032354 /// NM_183065	0.615336	-1.62513	1.08802	1.08802	2.71315
38306	229045_at	SNX20	chr16q12.1	chr16	chr16:50707590-50715264 (-)	sorting nexin 20	NM_001144972 /// NM_153337 /// NM_182854	0.615427	-1.62489	1.20899	1.20899	2.83388
45023	235767_x_at	PHAX	chr5q23.2	chr05	chr5:125962274-125962939 (+)	phosphorylated adaptor for RNA export	NM_032177	0.615618	-1.62438	1.2789	1.2789	2.90328
41070	231809_x_at	PDCD7	chr15q22.31	chr15	chr15:65409716-65425329 (-)	programmed cell death 7	NM_005707	0.615841	-1.6238	1.1095	1.1095	2.7333
32120	222834_s_at	GNG12	chr1p31.3	chr01	chr1:68169605-68299114 (-)	guanine nucleotide binding protein (G protein), gamma 12	NM_018841	0.615853	-1.62376	1.09012	1.09012	2.71388
44272	235016_at	REEP3	chr10q21.3	chr10	chr10:65281191-65381838 (+)	receptor accessory protein 3	NM_001001330	0.615999	-1.62338	1.11219	1.11219	2.73557
13352	203898_at	CRCP	chr7q11.21	chr07	chr7:65579862-65619867 (+)	CGRP receptor component	NM_001040647 /// NM_001040648 /// NM_001142414 /// NM_014478 /// NR_024548	0.616048	-1.62325	1.41955	1.41955	3.0428
24021	214718_at	GATAD1	chr7q21-q22	chr07	chr7:92076781-92086475 (+)	GATA zinc finger domain containing 1	NM_021167	0.616723	-1.62147	1.13215	1.13215	2.75362
36417	227155_at	LMO4	chr1p22.3	chr01	chr1:87809927-87812786 (+)	LIM domain only 4	NM_006769	0.617265	-1.62005	1.17164	1.17164	2.79169
20344	210970_s_at	IBTK	chr6q14.1	chr06	chr6:82879955-82901444 (-)	inhibitor of Bruton agammaglobulinemia tyrosine kinase	NM_015525	0.617759	-1.61875	1.19992	1.19992	2.81867
10863	201408_at	PPP1CB	chr2p23	chr02	chr2:28974732-29025803 (+)	protein phosphatase 1, catalytic subunit, beta isozyme	NM_002709 /// NM_206876	0.617853	-1.61851	1.18406	1.18406	2.80257
37823	228562_at	ZBTB10	chr8q13-q21.1	chr08	chr8:81435542-81436583 (+)	zinc finger and BTB domain containing 10	NM_001105539 /// NM_023929	0.617945	-1.61827	1.03736	1.03736	2.65563
4141	1558292_s_at	PIGW	chr17q12	chr17	chr17:34892941-34895140 (+)	phosphatidylinositol glycan anchor biosynthesis, class W	NM_178517	0.618166	-1.61769	1.03524	1.03524	2.65293
3927	1557826_at	LOC338817	chr12p13.2	chr12	chr12:11706119-11717333 (+)	hypothetical LOC338817	NR_033890	0.618472	-1.61689	1.1048	1.1048	2.72169
27528	218236_s_at	PRKD3	chr2p21	chr02	chr2:37477768-37544222 (-)	protein kinase D3	NM_005813	0.618596	-1.61656	1.06513	1.06513	2.68169
14541	205087_at	RWDD3	chr1p21.3	chr01	chr1:95699766-95712773 (+)	RWD domain containing 3	NM_001128142 /// NM_015485	0.618678	-1.61635	1.20353	1.20353	2.81988
11489	202034_x_at	RB1CC1	chr8q11	chr08	chr8:53535018-53626983 (-)	RB1-inducible coiled-coil 1	NM_001083617 /// NM_014781	0.618874	-1.61584	1.41311	1.41311	3.02895
1631	1554512_a_at	CCDC123	chr19q13.11	chr19	chr19:33422134-33462870 (-)	coiled-coil domain containing 123	NM_032816	0.618923	-1.61571	1.17706	1.17706	2.79277
26628	217336_at	RPS10 /// RPS10P7	chr1q32.1 /// chr6p21.31	chr01	chr1:201489183-201489678 (+)	ribosomal protein S10 /// ribosomal protein S10 pseudogene 7	NM_001014 /// NR_026667	0.626324	-1.59662	1.57134	1.57134	3.16796
30234	220943_s_at	C2orf56	chr2p22.2	chr02	chr2:37468719-37475944 (+)	chromosome 2 open reading frame 56	NM_001083946 /// NM_144736	0.619521	-1.61415	1.28846	1.28846	2.90261
28964	219673_at	MCM9	chr6q22.31	chr06	chr6:119134620-119136826 (-)	minichromosome maintenance complex component 9	NM_153255	0.619736	-1.61359	1.04856	1.04856	2.66215
48724	239468_at	MKX	chr10p12.1	chr10	chr10:27961802-27962493 (-)	mohawk homeobox	NM_173576	0.615179	-1.62554	1.56743	1.56743	3.19297
15221	205767_at	EREG	chr4q13.3	chr04	chr4:75230859-75254477 (+)	epiregulin	NM_001432	0.619931	-1.61308	1.2319	1.2319	2.84498
19863	210458_s_at	TANK	chr2q24-q31	chr02	chr2:162036131-162061490 (+)	TRAF family member-associated NFKB activator	NM_004180 /// NM_133484	0.619949	-1.61304	1.16397	1.16397	2.77701
28314	219023_at	AP1AR	chr4q25	chr04	chr4:113187743-113190822 (+)	adaptor-related protein complex 1 associated regulatory protein	NM_001128426 /// NM_018569	0.620519	-1.61155	1.35328	1.35328	2.96483
52869	243613_at	DENND5B	chr12p11.21	chr12	chr12:31600592-31613205 (-)	DENN/MADD domain containing 5B	NM_144973	0.620529	-1.61153	1.44136	1.44136	3.05289
12658	203203_s_at	KRR1	chr12q21.2	chr12	chr12:75893614-75905388 (-)	KRR1, small subunit (SSU) processome component, homolog (yeast)	NM_007043	0.620565	-1.61144	1.48191	1.48191	3.09335
48354	239098_at	KCNRG	chr13q14.2	chr13	chr13:50594566-50595058 (+)	potassium channel regulator	NM_173605 /// NM_199464	0.620966	-1.6104	1.03349	1.03349	2.64389
10892	201437_s_at	EIF4E	chr4q21-q25	chr17	chr17:47500655-47502297 (-)	eukaryotic translation initiation factor 4E	NM_001130678 /// NM_001130679 /// NM_001968	0.622791	-1.60567	1.56458	1.56458	3.17025
41445	232184_at	ALS2	chr2q33.1	chr02	chr2:202624179-202645662 (-)	amyotrophic lateral sclerosis 2 (juvenile)	NM_001135745 /// NM_020919	0.621555	-1.60887	1.36328	1.36328	2.97215
37544	228283_at	CMC1	chr3p24.1	chr03	chr3:28283154-28361264 (+)	COX assembly mitochondrial protein homolog (S. cerevisiae)	NM_182523	0.621962	-1.60782	1.41001	1.41001	3.01783
53051	243795_s_at	LOC440900	chr2q14.1	chr02	chr2:114737562-114785659 (+)	hypothetical LOC440900	NR_034128	0.622373	-1.60675	1.0103	1.0103	2.61705
28202	218911_at	YEATS4	chr12q13-q15	chr12	chr12:69753531-69784575 (+)	YEATS domain containing 4	NM_006530	0.583522	-1.71373	1.56129	1.56129	3.27502
44430	235174_s_at	LOC100128822	chr7q36.1	chr07	chr7:152161816-152162630 (+)	hypothetical LOC100128822	NR_027387	0.622949	-1.60527	1.20059	1.20059	2.80586
44866	235610_at	ALKBH8	chr11q22.3	chr11	chr11:107373453-107373976 (-)	alkB, alkylation repair homolog 8 (E. coli)	NM_138775	0.624009	-1.60254	1.33516	1.33516	2.9377
32547	223263_s_at	FGFR1OP2	chr12p11.23	chr12	chr12:27091432-27118309 (+)	FGFR1 oncogene partner 2	NM_001171887 /// NM_001171888 /// NM_015633	0.624224	-1.60199	1.16725	1.16725	2.76924
38321	229060_at	YPEL2	chr17q22	chr17	chr17:57409049-57475064 (+)	yippee-like 2 (Drosophila)	NM_001005404	0.624275	-1.60186	1.1287	1.1287	2.73056
31965	222679_s_at	DCUN1D1	chr3q26.3	chr03	chr3:182660148-182683542 (-)	DCN1, defective in cullin neddylation 1, domain containing 1 (S. cerevisiae)	NM_020640	0.624614	-1.60099	1.14262	1.14262	2.74361
24626	215325_x_at	C19orf26	chr19p13.3	chr19	chr19:1229177-1237990 (-)	chromosome 19 open reading frame 26	NM_152769	0.625285	-1.59927	1.55635	1.55635	3.15562
47995	238739_at	IPMK	chr10q21.1	chr10	chr10:59951135-59951734 (-)	inositol polyphosphate multikinase	NM_152230	0.624902	-1.60025	1.08226	1.08226	2.68251
11858	202403_s_at	COL1A2	chr7q22.1	chr07	chr7:94023872-94060537 (+)	collagen, type I, alpha 2	NM_000089	0.624909	-1.60023	1.16896	1.16896	2.76919
39882	230621_at	IAH1	chr2p25.1	chr02	chr2:9629418-9629854 (+)	isoamyl acetate-hydrolyzing esterase 1 homolog (S. cerevisiae)	NM_001039613	0.624919	-1.60021	1.33437	1.33437	2.93458
25527	216228_s_at	WDHD1	chr14q22.2	chr14	chr14:55407893-55458100 (-)	WD repeat and HMG-box DNA binding protein 1	NM_001008396 /// NM_007086	0.62506	-1.59985	1.1911	1.1911	2.79095
27186	217894_at	KCTD3	chr1q41	chr01	chr1:215740884-215795073 (+)	potassium channel tetramerisation domain containing 3	NM_016121	0.625202	-1.59948	1.20213	1.20213	2.80161
11601	202146_at	IFRD1	chr7q31.1	chr07	chr7:112090514-112116247 (+)	interferon-related developmental regulator 1	NM_001007245 /// NM_001197079 /// NM_001197080 /// NM_001550	0.625233	-1.5994	1.38753	1.38753	2.98693
21026	211698_at	EID1	chr15q21.1	chr15	chr15:49170319-49172001 (+)	EP300 interacting inhibitor of differentiation 1	NM_014335	0.571182	-1.75075	1.55622	1.55622	3.30697
37539	228278_at	NFIX	chr19p13.3	chr19	chr19:13206058-13207764 (+)	nuclear factor I/X (CCAAT-binding transcription factor)	NM_002501	0.625297	-1.59924	1.09107	1.09107	2.69031
7467	1564063_a_at	ATP11B	chr3q27	chr03	chr3:182583314-182631891 (+)	ATPase, class VI, type 11B	NM_014616	0.627592	-1.59339	1.55266	1.55266	3.14605
39531	230270_at	PRPF38B	chr1p13.3	chr01	chr1:109239694-109240112 (+)	PRP38 pre-mRNA processing factor 38 (yeast) domain containing B	NM_018061 /// NR_037185	0.625641	-1.59836	1.05322	1.05322	2.65158
41991	232731_x_at	LOC100190938	chr17q21.31	chr17	chr17:40626061-40913122 (-)	hypothetical LOC100190938	NR_024461 /// NR_024462	0.560797	-1.78318	1.55256	1.55256	3.33574
21133	211810_s_at	GALC	chr14q31	chr14	chr14:88429659-88459498 (-)	galactosylceramidase	NM_000153 /// NM_001037525	0.625774	-1.59802	1.32312	1.32312	2.92114
43171	233914_s_at	SBF2	chr11p15.4	chr11	chr11:9859605-9861131 (-)	SET binding factor 2	NM_030962	0.625983	-1.59749	1.02155	1.02155	2.61904
37585	228324_at	C9orf41	chr9q21.13	chr09	chr9:77595935-77597374 (-)	chromosome 9 open reading frame 41	NM_152420	0.624802	-1.60051	1.55149	1.55149	3.152
38496	229235_at	NFATC2IP	chr16p11.2	chr16	chr16:28977821-28978413 (+)	nuclear factor of activated T-cells, cytoplasmic, calcineurin-dependent 2 interacting p	NM_032815	0.625709	-1.59819	1.54822	1.54822	3.14641
34801	225537_at	TRAPPC6B	chr14q21.1	chr14	chr14:39617014-39627544 (-)	trafficking protein particle complex 6B	NM_001079537 /// NM_177452	0.626334	-1.59659	1.15114	1.15114	2.74773
18871	209451_at	TANK	chr2q24-q31	chr02	chr2:161993465-162092682 (+)	TRAF family member-associated NFKB activator	NM_004180 /// NM_133484	0.62636	-1.59653	1.20502	1.20502	2.80155
21090	211764_s_at	UBE2D1	chr10q21.1	chr10	chr10:60094767-60129351 (+)	ubiquitin-conjugating enzyme E2D 1 (UBC4/5 homolog, yeast)	NM_003338	0.626379	-1.59648	1.22029	1.22029	2.81677
43106	233849_s_at	ARHGAP5	chr14q12	chr14	chr14:32623215-32626422 (+)	Rho GTPase activating protein 5	NM_001030055 /// NM_001173	0.626539	-1.59607	1.17537	1.17537	2.77144
52809	243553_x_at	LOC643749	chr6q21	chr06	chr6:111899043-111899383 (+)	hypothetical LOC643749	NR_034108 /// NR_034109 /// NR_034110 /// NR_034111	0.626549	-1.59605	1.04553	1.04553	2.64158
37251	227990_at	SLU7	chr5q33.3	chr05	chr5:159828653-159829236 (-)	SLU7 splicing factor homolog (S. cerevisiae)	NM_006425	0.626736	-1.59557	1.16364	1.16364	2.75921
36274	227012_at	SLC25A40	chr7q21.12	chr07	chr7:87062990-87465493 (-)	solute carrier family 25, member 40	NM_018843	0.627469	-1.5937	1.10974	1.10974	2.70344
10188	200733_s_at	PTP4A1	chr6q12	chr06	chr6:64286394-64291367 (+)	protein tyrosine phosphatase type IVA, member 1	NM_003463	0.665868	-1.5018	1.54578	1.54578	3.04758
24310	215009_s_at	LOC100499177	---	chr04	chr4:83814701-83821696 (-)	hypothetical LOC100499177	NR_034075 /// NR_034076 /// NR_034077	0.627746	-1.593	1.08946	1.08946	2.68246
13616	204162_at	NDC80	chr18p11.32	chr18	chr18:2571604-2616626 (+)	NDC80 homolog, kinetochore complex component (S. cerevisiae)	NM_006101	0.627774	-1.59293	1.13578	1.13578	2.72871
27037	217745_s_at	NAA50	chr3q13.2	chr03	chr3:113437840-113465096 (-)	N(alpha)-acetyltransferase 50, NatE catalytic subunit	NM_025146	0.627783	-1.59291	1.08684	1.08684	2.67975
40057	230796_at	LOC440900	chr2q14.1	chr02	chr2:114737368-114764885 (+)	hypothetical LOC440900	NR_034128	0.627905	-1.5926	1.21188	1.21188	2.80448
37838	228577_x_at	ODF2L	chr1p22.3	chr01	chr1:86813719-86826437 (-)	outer dense fiber of sperm tails 2-like	NM_001007022 /// NM_001184765 /// NM_001184766 /// NM_020729	0.628153	-1.59197	1.25436	1.25436	2.84633
21882	212570_at	ENDOD1	chr11q21	chr11	chr11:94823022-94865809 (+)	endonuclease domain containing 1	NM_015036	0.628176	-1.59191	1.12594	1.12594	2.71785
122	1552414_at	WFDC9	chr20q12-q13.1	chr20	chr20:44236578-44259907 (-)	WAP four-disulfide core domain 9	NM_147198	0.628966	-1.58991	1.32754	1.32754	2.91745
32910	223627_at	MEX3B	chr15q25.2	chr15	chr15:82334883-82336302 (-)	mex-3 homolog B (C. elegans)	NM_032246	0.629267	-1.58915	1.0706	1.0706	2.65975
15703	206250_x_at	AVPR1A	chr12q14-q15	chr12	chr12:63539995-63546590 (-)	arginine vasopressin receptor 1A	NM_000706	0.629436	-1.58872	1.19897	1.19897	2.78769
35601	226338_at	TMEM55A	chr8q21.3	chr08	chr8:92006023-92053096 (-)	transmembrane protein 55A	NM_018710	0.629502	-1.58856	1.31321	1.31321	2.90177
54043	244786_at	SNHG10	chr14q32.13	chr14	chr14:95999248-96000199 (-)	small nucleolar RNA host gene 10 (non-protein coding)	NR_001459 /// NR_003138	0.629831	-1.58773	1.17082	1.17082	2.75855
23620	214314_s_at	EIF5B	chr2q11.2	chr02	chr2:99980115-99980781 (+)	eukaryotic translation initiation factor 5B	NM_015904	0.630022	-1.58725	1.31416	1.31416	2.90141
35796	226533_at	HINT3	chr6q22.32	chr06	chr6:126277625-126300746 (+)	histidine triad nucleotide binding protein 3	NM_138571	0.630023	-1.58724	1.10651	1.10651	2.69375
31208	221921_s_at	CADM3	chr1q21.2-q22	chr01	chr1:159141415-159173588 (+)	cell adhesion molecule 3	NM_001127173 /// NM_021189	0.630418	-1.58625	1.37603	1.37603	2.96228
19601	210190_at	STX11	chr6q24.2	chr06	chr6:144471811-144508710 (+)	syntaxin 11	NM_003764	0.630693	-1.58556	1.12784	1.12784	2.7134
208	1552542_s_at	TAGAP	chr6q25.3	chr06	chr6:159459944-159466184 (-)	T-cell activation RhoGTPase activating protein	NM_054114 /// NM_138810 /// NM_152133	0.631034	-1.5847	1.33759	1.33759	2.92229
16017	206564_at	OPRL1	chr20q13.33	chr20	chr20:62723385-62731463 (+)	opiate receptor-like 1	NM_000913 /// NM_182647	0.631034	-1.5847	1.28891	1.28891	2.87361
1904	1554873_at	CSPP1	chr8q13.2	chr08	chr8:67976612-68024300 (+)	centrosome and spindle pole associated protein 1	NM_024790	0.631034	-1.5847	1.09689	1.09689	2.68159
28423	219132_at	PELI2	chr14q21	chr14	chr14:56585202-56768020 (+)	pellino homolog 2 (Drosophila)	NM_021255	0.631129	-1.58446	1.02348	1.02348	2.60794
34378	225114_at	AGPS	chr2q31.2	chr02	chr2:178403006-178408562 (+)	alkylglycerone phosphate synthase	NM_003659	0.635445	-1.5737	1.54484	1.54484	3.11854
12121	202666_s_at	ACTL6A	chr3q26.33	chr03	chr3:179280744-179306194 (+)	actin-like 6A	NM_004301 /// NM_177989 /// NM_178042	0.631821	-1.58273	1.46112	1.46112	3.04385
39139	229878_at	KIAA1731	chr11q21	chr11	chr11:93462825-93464191 (+)	KIAA1731	NM_033395	0.631878	-1.58258	1.07687	1.07687	2.65945
48981	239725_at	PGAP1	chr2q33.1	chr02	chr2:197697716-197698062 (-)	post-GPI attachment to proteins 1	NM_024989	0.631917	-1.58249	1.09974	1.09974	2.68223
43	1552291_at	PIGX	chr3q29	chr03	chr3:196439228-196462165 (+)	phosphatidylinositol glycan anchor biosynthesis, class X	NM_001166304 /// NM_017861	0.632128	-1.58196	1.37816	1.37816	2.96012
39453	230192_at	TRIM13	chr13q14	chr13	chr13:50592160-50592603 (+)	tripartite motif-containing 13	NM_001007278 /// NM_005798 /// NM_052811 /// NM_213590	0.632226	-1.58171	1.03903	1.03903	2.62074
44131	234875_at	RPL7A	chr9q34	chr09	chr9:136215779-136218221 (+)	ribosomal protein L7a	NM_000972	0.632377	-1.58133	1.33732	1.33732	2.91865
31451	222164_at	FGFR1	chr8p12	chr08	chr8:38291864-38293182 (-)	fibroblast growth factor receptor 1	NM_001174063 /// NM_001174064 /// NM_001174065 /// NM_001174066 /// NM_001174067 /// NM	0.633065	-1.57962	1.27289	1.27289	2.85251
34781	225517_at	ZNF770	chr15q14	chrX	chrX:102344777-102347290 (+)	zinc finger protein 770	NM_014106	0.63315	-1.5794	1.26837	1.26837	2.84777
29056	219765_at	ZNF329	chr19q13.43	chr19	chr19:58637696-58640400 (-)	zinc finger protein 329	NM_024620	0.633284	-1.57907	1.04374	1.04374	2.62281
52235	242979_at	IRS1	chr2q36	chr02	chr2:227596033-227596685 (-)	insulin receptor substrate 1	NM_005544	0.633289	-1.57906	1.26927	1.26927	2.84833
23622	214316_x_at	LOC100507328 /// LOC100508591	---	chr19	chr19:13054903-13055013 (-)	hypothetical LOC100507328 /// hypothetical LOC100508591	XR_109569 /// XR_109570 /// XR_111823 /// XR_111824 /// XR_115240 /// XR_115241	0.660517	-1.51396	1.54142	1.54142	3.05538
22477	213168_at	SP3	chr2q31	chr02	chr2:174773258-174820961 (-)	Sp3 transcription factor	NM_001017371 /// NM_001172712 /// NM_003111	0.633447	-1.57866	1.35298	1.35298	2.93164
31730	222444_at	ARMCX3	chrXq21.33-q22.2	chrX	chrX:100878118-100882833 (+)	armadillo repeat containing, X-linked 3	NM_016607 /// NM_177947 /// NM_177948	0.633472	-1.5786	1.22428	1.22428	2.80288
34971	225707_at	ARL6IP6	chr2q23.3	chr02	chr2:153574427-153617767 (+)	ADP-ribosylation-like factor 6 interacting protein 6	NM_152522 /// NR_024526	0.633918	-1.57749	1.4661	1.4661	3.04359
40996	231735_s_at	MALAT1	chr11q13.1	chr11	chr11:65270101-65270444 (-)	metastasis associated lung adenocarcinoma transcript 1 (non-protein coding)	NR_002819	0.611283	-1.6359	1.53524	1.53524	3.17114
17342	207896_s_at	DLEC1	chr3p21.3	chr03	chr3:38080695-38164229 (+)	deleted in lung and esophageal cancer 1	NM_007335 /// NM_007337	0.634417	-1.57625	1.15879	1.15879	2.73504
39751	230490_x_at	RSU1	chr10p13	chr10	---	Ras suppressor protein 1	NM_012425 /// NM_152724	0.619824	-1.61336	1.53173	1.53173	3.14509
17046	207598_x_at	XRCC2	chr7q36.1	chr07	chr7:152344583-152373250 (-)	X-ray repair complementing defective repair in Chinese hamster cells 2	NM_005431	0.634947	-1.57494	1.1325	1.1325	2.70744
51064	241808_at	FAM164A	chr8q21.12	chr08	chr8:79631415-79631994 (+)	family with sequence similarity 164, member A	NM_016010	0.635202	-1.5743	1.029	1.029	2.6033
21945	212633_at	KIAA0776	chr6q16.1	chr06	chr6:96969701-97003273 (+)	KIAA0776	NM_015323	0.646774	-1.54613	1.52898	1.52898	3.07511
35153	225889_at	AEBP2	chr12p12.3	chr12	chr12:19615451-19673707 (+)	AE binding protein 2	NM_001114176 /// NM_153207	0.635544	-1.57346	1.35204	1.35204	2.9255
41256	231995_at	C9orf82	chr9p21.2	chr09	chr9:26840684-26892659 (-)	chromosome 9 open reading frame 82	NM_001167575 /// NM_024828	0.636107	-1.57206	1.26386	1.26386	2.83592
35233	225970_at	DDHD1	chr14q21	chr14	chr14:53510684-53560382 (-)	DDHD domain containing 1	NM_001160147 /// NM_001160148 /// NM_030637	0.63613	-1.57201	1.29454	1.29454	2.86655
21946	212634_at	KIAA0776	chr6q16.1	chr06	chr6:96969701-97003273 (+)	KIAA0776	NM_015323	0.636335	-1.5715	1.00677	1.00677	2.57827
43449	234192_s_at	GKAP1	chr9q21.32	chr09	chr9:86354337-86356497 (-)	G kinase anchoring protein 1	NM_001135953 /// NM_025211	0.636876	-1.57016	1.17581	1.17581	2.74597
22438	213128_s_at	UBE3A	chr15q11.2	chr15	chr15:25582331-25583783 (-)	ubiquitin protein ligase E3A	NM_000462 /// NM_130838 /// NM_130839	0.637296	-1.56913	1.1338	1.1338	2.70293
30971	221683_s_at	CEP290	chr12q21.32	chr12	chr12:88504977-88534810 (-)	centrosomal protein 290kDa	NM_025114	0.637486	-1.56866	1.05476	1.05476	2.62342
1300	1554047_at	TXNDC9	chr2q11.2	chr02	chr2:99938010-99952925 (-)	thioredoxin domain containing 9	NM_005783	0.638224	-1.56685	1.15816	1.15816	2.72501
44158	234902_s_at	ZNF416	chr19q13.4	chr19	chr19:58083486-58087205 (-)	zinc finger protein 416	NM_017879	0.638355	-1.56653	1.16699	1.16699	2.73352
18416	208995_s_at	PPIG	chr2q31.1	chr02	chr2:170440953-170494131 (+)	peptidylprolyl isomerase G (cyclophilin G)	NM_004792	0.638539	-1.56607	1.38205	1.38205	2.94812
27902	218610_s_at	CPPED1	chr16p13.12	chr16	chr16:12756936-12897724 (-)	calcineurin-like phosphoesterase domain containing 1	NM_001099455 /// NM_018340	0.638547	-1.56606	1.0407	1.0407	2.60676
17121	207673_at	NPHS1	chr19q13.1	chr19	chr19:36316856-36342739 (-)	nephrosis 1, congenital, Finnish type (nephrin)	NM_004646	0.638719	-1.56563	1.12193	1.12193	2.68756
2785	1556088_at	RPAIN	chr17p13.2	chr17	chr17:5328458-5336202 (+)	RPA interacting protein	NM_001033002 /// NM_001160243 /// NM_001160244 /// NM_001160246 /// NM_001160266 /// NM	0.638756	-1.56554	1.00809	1.00809	2.57363
632	1553132_a_at	TC2N	chr14q32.12	chr14	chr14:92248938-92333866 (-)	tandem C2 domains, nuclear	NM_001128595 /// NM_001128596 /// NM_152332	0.639233	-1.56437	1.35565	1.35565	2.92002
48638	239382_at	HPS1	chr10q23.1-q23.3	chr10	chr10:100193228-100193772 (-)	Hermansky-Pudlak syndrome 1	NM_000195 /// NM_182639	0.639353	-1.56408	1.23452	1.23452	2.7986
1262	1553994_at	NT5E	chr6q14-q21	chr06	chr6:86159809-86181317 (+)	5'-nucleotidase, ecto (CD73)	NM_002526	0.639454	-1.56383	1.48907	1.48907	3.0529
23799	214493_s_at	INADL	chr1p31.3	chr01	chr1:62208148-62582844 (+)	InaD-like (Drosophila)	NM_176877	0.639579	-1.56353	1.14626	1.14626	2.70979
31890	222604_at	GTF3C3	chr2q33.1	chr02	chr2:197628182-197664425 (-)	general transcription factor IIIC, polypeptide 3, 102kDa	NM_012086	0.639706	-1.56322	1.22537	1.22537	2.78859
17404	207964_x_at	IFNA4	chr9p22	chr09	chr9:21186692-21187670 (-)	interferon, alpha 4	NM_021068	0.639909	-1.56272	1.44281	1.44281	3.00553
44604	235348_at	ABHD13	chr13q33.3	chr13	chr13:108885318-108886602 (+)	abhydrolase domain containing 13	NM_032859	0.640004	-1.56249	1.14498	1.14498	2.70747
12587	203132_at	RB1	chr13q14.2	chr13	chr13:48877910-49056022 (+)	retinoblastoma 1	NM_000321	0.640098	-1.56226	1.31284	1.31284	2.8751
51391	242135_at	LOC100509302	---	chr09	chr9:68454146-68454383 (-)	hypothetical LOC100509302	XR_113293	0.640183	-1.56205	1.06181	1.06181	2.62386
17233	207785_s_at	RBPJ	chr4p15.2	chr04	chr4:26364175-26436541 (+)	recombination signal binding protein for immunoglobulin kappa J region	NM_005349 /// NM_015874 /// NM_203283 /// NM_203284	0.640248	-1.56189	1.1447	1.1447	2.70659
19962	210568_s_at	RECQL	chr12p12	chr12	chr12:21623086-21654486 (-)	RecQ protein-like (DNA helicase Q1-like)	NM_002907 /// NM_032941	0.640423	-1.56147	1.20415	1.20415	2.76562
12327	202872_at	ATP6V1C1	chr8q22.3	chr08	chr8:104033287-104083297 (+)	ATPase, H+ transporting, lysosomal 42kDa, V1 subunit C1	NM_001695	0.640582	-1.56108	1.29489	1.29489	2.85597
40040	230779_at	TNRC6B	chr22q13.1	chr22	chr22:40724551-40725025 (+)	trinucleotide repeat containing 6B	NM_001024843 /// NM_001162501 /// NM_015088	0.640584	-1.56108	1.08721	1.08721	2.64829
49169	239913_at	SLC10A4	chr4p11	chr04	chr4:48487009-48491543 (+)	solute carrier family 10 (sodium/bile acid cotransporter family), member 4	NM_152679	0.641006	-1.56005	1.17626	1.17626	2.73631
7609	1564381_s_at	LOC100505876	---	chr02	chr2:37426844-37430658 (+)	hypothetical LOC100505876	XR_109969 /// XR_109970 /// XR_109971 /// XR_112342 /// XR_112343 /// XR_112344 /// XR_	0.64109	-1.55984	1.18439	1.18439	2.74423
24325	215024_at	C7orf28B	chr7p22.1	chr07	chr7:5938411-5941928 (+)	chromosome 7 open reading frame 28B	NM_198097	0.64136	-1.55919	1.10999	1.10999	2.66918
38352	229091_s_at	CCNJ	chr10pter-q26.12	chr10	chr10:97820185-97820802 (+)	cyclin J	NM_001134375 /// NM_001134376 /// NM_019084	0.641552	-1.55872	1.2449	1.2449	2.80362
24018	214715_x_at	ZNF160	chr19q13.42	chr19	chr19:53541562-53579058 (-)	zinc finger protein 160	NM_001102603 /// NM_033288 /// NM_198893	0.641938	-1.55778	1.38377	1.38377	2.94155
14676	205222_at	EHHADH	chr3q26.3-q28	chr03	chr3:184908413-184971816 (-)	enoyl-CoA, hydratase/3-hydroxyacyl CoA dehydrogenase	NM_001166415 /// NM_001966	0.642128	-1.55732	1.07358	1.07358	2.6309
11830	202375_at	SEC24D	chr4q26	chr04	chr4:119643978-119757254 (-)	SEC24 family, member D (S. cerevisiae)	NM_014822	0.642247	-1.55703	1.49837	1.49837	3.0554
41155	231894_at	SARS	chr1p13.3	chr01	chr1:109757881-109760113 (+)	seryl-tRNA synthetase	NM_006513 /// NR_034072 /// NR_034073	0.642328	-1.55684	1.44316	1.44316	3
38945	229684_s_at	ZNF644	chr1p22.2	chr01	chr1:91406347-91447929 (+)	Zinc finger protein 644	NM_016620 /// NM_032186 /// NM_201269	0.642409	-1.55664	1.00431	1.00431	2.56095
41528	232267_at	GPR133	chr12q24.33	chr12	chr12:131555397-131626010 (+)	G protein-coupled receptor 133	NM_198827	0.642478	-1.55647	1.01598	1.01598	2.57245
27539	218247_s_at	MEX3C	chr18q21.2	chr18	chr18:48700921-48703180 (-)	mex-3 homolog C (C. elegans)	NM_016626	0.62107	-1.61012	1.52766	1.52766	3.13778
44547	235291_s_at	FLJ32255	chr5p12	chr05	chr5:42990938-42991819 (-)	hypothetical LOC643977	XR_108575 /// XR_112730 /// XR_113737	0.642836	-1.55561	1.06498	1.06498	2.62059
37729	228468_at	MASTL	chr10p12.1	chr10	chr10:27470414-27475830 (+)	microtubule associated serine/threonine kinase-like	NM_001172303 /// NM_001172304 /// NM_032844	0.643027	-1.55514	1.25802	1.25802	2.81316
40041	230780_at	LOC730091	chr3q25.31	chr03	---	hypothetical LOC730091	XR_108507 /// XR_112568 /// XR_113534	0.643197	-1.55473	1.22748	1.22748	2.78221
1500	1554333_at	DNAJA4	chr15q25.1	chr15	chr15:78558522-78573013 (+)	DnaJ (Hsp40) homolog, subfamily A, member 4	NM_001130182 /// NM_001130183 /// NM_018602	0.643366	-1.55433	1.42225	1.42225	2.97658
4047	1558080_s_at	DNAJC3	chr13q32.1	chr13	chr13:96444544-96445339 (+)	DnaJ (Hsp40) homolog, subfamily C, member 3	NM_006260	0.643533	-1.55392	1.17485	1.17485	2.72877
16508	207055_at	GPR37L1	chr1q32.1	chr01	chr1:202092061-202097822 (+)	G protein-coupled receptor 37 like 1	NM_004767	0.643549	-1.55388	1.29394	1.29394	2.84782
31525	222239_s_at	INTS6	chr13q14.3	chr13	chr13:51939641-51956199 (-)	integrator complex subunit 6	NM_001039937 /// NM_001039938 /// NM_012141	0.643662	-1.55361	1.07502	1.07502	2.62863
38006	228745_at	SGTB	chr5q12.3	chr05	chr5:64961380-64962643 (-)	small glutamine-rich tetratricopeptide repeat (TPR)-containing, beta	NM_019072	0.643879	-1.55309	1.31985	1.31985	2.87294
11072	201617_x_at	CALD1	chr7q33	chr07	chr7:134464400-134654097 (+)	caldesmon 1	NM_004342 /// NM_033138 /// NM_033139 /// NM_033140 /// NM_033157	0.643978	-1.55285	1.24621	1.24621	2.79906
13529	204075_s_at	KIAA0562	chr1p36.32	chr01	chr1:3728652-3773751 (-)	KIAA0562	NM_014704	0.644069	-1.55263	1.36397	1.36397	2.9166
32699	223415_at	RPP25	chr15q24.2	chr15	chr15:75247650-75249094 (-)	ribonuclease P/MRP 25kDa subunit	NM_017793	0.644167	-1.55239	1.18037	1.18037	2.73276
30369	221079_s_at	METTL2A /// METTL2B	chr17q23.2 /// chr7q32.1	chr17	chr17:60501261-60526705 (+)	methyltransferase like 2A /// methyltransferase like 2B	NM_018396 /// NM_181725	0.644476	-1.55165	1.13226	1.13226	2.68391
37287	228026_at	SIKE1	chr1p13.2	chr01	chr1:115312106-115313113 (-)	suppressor of IKBKE 1	NM_001102396 /// NM_025073	0.644544	-1.55149	1.25064	1.25064	2.80213
10755	201300_s_at	PRNP	chr20p13	chr20	chr20:4667119-4682233 (+)	prion protein	NM_000311 /// NM_001080121 /// NM_001080122 /// NM_001080123 /// NM_183079	0.644588	-1.55138	1.09407	1.09407	2.64545
14815	205361_s_at	PFDN4	chr20q13.2	chr20	chr20:52824966-52836491 (+)	prefoldin subunit 4	NM_002623	0.644673	-1.55117	1.25396	1.25396	2.80513
33431	224150_s_at	CEP70	chr3q22.3	chr03	chr3:138218774-138313079 (-)	centrosomal protein 70kDa	NM_024491	0.644714	-1.55107	1.12582	1.12582	2.67689
37117	227856_at	C4orf32	chr4q25	chr04	chr4:113109286-113110237 (+)	chromosome 4 open reading frame 32	NM_152400	0.644963	-1.55048	1.47135	1.47135	3.02183
202	1552532_a_at	ATP6V1C2	---	chr02	chr2:10862955-10925228 (+)	ATPase, H+ transporting, lysosomal 42kDa, V1 subunit C2	NM_001039362 /// NM_144583	0.64519	-1.54993	1.05634	1.05634	2.60627
20586	211220_s_at	HSF2	chr6q22.31	chr06	chr6:122720806-122741553 (+)	heat shock transcription factor 2	NM_001135564 /// NM_004506	0.645245	-1.5498	1.16161	1.16161	2.71141
4044	1558076_at	ANKRD32	chr5q15	chr05	chr5:93954051-93999510 (+)	ankyrin repeat domain 32	NM_032290	0.589121	-1.69744	1.5273	1.5273	3.22474
52435	243179_at	LOC100130360	chr6p22.3	chr06	chr6:16766421-16767113 (+)	Hypothetical LOC100130360	---	0.645839	-1.54837	1.07745	1.07745	2.62582
34554	225290_at	ETNK1	chr12p12.1	chr12	chr12:22842159-22843597 (+)	ethanolamine kinase 1	NM_001039481 /// NM_018638	0.645981	-1.54803	1.35921	1.35921	2.90724
45022	235766_x_at	RAB27A	chr15q15-q21.1	chr15	chr15:55495166-55495613 (-)	RAB27A, member RAS oncogene family	NM_004580 /// NM_183234 /// NM_183235 /// NM_183236	0.646036	-1.5479	1.11157	1.11157	2.65947
9246	1569472_s_at	TTC3	chr21q22.2	chr21	chr21:38459546-38463934 (+)	tetratricopeptide repeat domain 3	NM_001001894 /// NM_003316	0.646087	-1.54778	1.00061	1.00061	2.54839
18176	208754_s_at	NAP1L1	chr12q21.2	chr12	chr12:76439959-76478450 (-)	nucleosome assembly protein 1-like 1	NM_004537 /// NM_139207	0.642788	-1.55572	1.52726	1.52726	3.08298
24137	214835_s_at	SUCLG2	chr3p14.1	chr12	chr12:94942031-94944325 (+)	succinate-CoA ligase, GDP-forming, beta subunit	NM_001177599 /// NM_003848	0.646102	-1.54774	1.28433	1.28433	2.83207
7205	1563445_x_at	CTSL1P8	chr9q22.1	chr09	chr9:90459106-90459680 (+)	cathepsin L1 pseudogene 8	NR_033405	0.64616	-1.5476	1.43316	1.43316	2.98076
34098	224833_at	ETS1	chr11q23.3	chr11	chr11:128328659-128332010 (-)	v-ets erythroblastosis virus E26 oncogene homolog 1 (avian)	NM_001143820 /// NM_001162422 /// NM_005238	0.64641	-1.54701	1.21122	1.21122	2.75823
31406	222119_s_at	FBXO11	chr2p16.3	chr02	chr2:48034061-48046160 (-)	F-box protein 11	NM_001190274 /// NM_025133	0.64664	-1.54646	1.28291	1.28291	2.82937
22465	213155_at	WSCD1	chr17p13.2	chr17	chr17:5984299-6027747 (+)	WSC domain containing 1	NM_015253	0.646745	-1.5462	1.19238	1.19238	2.73858
52034	242778_at	LPXN	chr11q12.1	chr11	chr11:58344290-58344906 (-)	leupaxin	NM_001143995 /// NM_004811	0.631603	-1.58327	1.5194	1.5194	3.10267
31724	222438_at	MED4	chr13q14.2	chr13	chr13:48649813-48669251 (-)	mediator complex subunit 4	NM_014166	0.646849	-1.54596	1.02921	1.02921	2.57517
37024	227763_at	LYPD6	chr2q23.2	chr02	chr2:150327985-150330657 (+)	LY6/PLAUR domain containing 6	NM_001195685 /// NM_194317	0.646879	-1.54588	1.10251	1.10251	2.64839
30298	221007_s_at	FIP1L1	chr4q12	chr04	chr4:54243862-54325783 (+)	FIP1 like 1 (S. cerevisiae)	NM_001134937 /// NM_001134938 /// NM_030917	0.646887	-1.54586	1.17708	1.17708	2.72294
15658	206205_at	MPHOSPH9	chr12q24.31	chr12	chr12:123640947-123702963 (-)	M-phase phosphoprotein 9	NM_022782	0.647307	-1.54486	1.18116	1.18116	2.72602
5780	1561114_a_at	DEPDC4	chr12q23.1	chr12	chr12:100649652-100660833 (-)	DEP domain containing 4	NM_152317	0.560868	-1.78295	1.51714	1.51714	3.30009
31198	221911_at	ETV1	chr7p21.3	chr07	chr7:13932319-13935443 (-)	ets variant 1	NM_001163147 /// NM_001163148 /// NM_001163149 /// NM_001163150 /// NM_001163151 /// NM	0.648117	-1.54293	1.25558	1.25558	2.79851
27466	218174_s_at	C10orf57	chr10q22.3	chr10	chr10:81838425-81852303 (+)	chromosome 10 open reading frame 57	NM_025125	0.648208	-1.54271	1.29687	1.29687	2.83958
37047	227786_at	MED30	chr8q24.11	chr08	chr8:118532951-118552501 (+)	mediator complex subunit 30	NM_080651	0.648361	-1.54235	1.26936	1.26936	2.81171
22032	212720_at	PAPOLA	chr14q32.31	chr14	chr14:97031673-97033448 (+)	poly(A) polymerase alpha	NM_032632	0.648683	-1.54158	1.03439	1.03439	2.57597
4423	1558792_x_at	AP2A1	chr19q13.33	chr19	chr19:50304803-50307702 (+)	Adaptor-related protein complex 2, alpha 1 subunit	NM_014203 /// NM_130787	0.648766	-1.54139	1.29604	1.29604	2.83743
35444	226181_at	TUBE1	chr6q21	chr06	chr6:112391867-112408716 (-)	tubulin, epsilon 1	NM_016262	0.648791	-1.54133	1.23992	1.23992	2.78125
12278	202823_at	TCEB1	chr8q21.11	chr08	chr8:74857849-74884495 (-)	transcription elongation factor B (SIII), polypeptide 1 (15kDa, elongin C)	NM_005648	0.611831	-1.63444	1.51368	1.51368	3.14812
24002	214699_x_at	WIPI2	chr7p22.1	chr07	chr7:5229850-5271855 (+)	WD repeat domain, phosphoinositide interacting 2	NM_001033518 /// NM_001033519 /// NM_001033520 /// NM_015610 /// NM_016003	0.64921	-1.54033	1.05392	1.05392	2.59425
13306	203852_s_at	SMN1 /// SMN2	chr5q13	chr05	chr5:69345349-69372902 (+)	survival of motor neuron 1, telomeric /// survival of motor neuron 2, centromeric	NM_000344 /// NM_017411 /// NM_022874 /// NM_022875 /// NM_022876 /// NM_022877	0.649287	-1.54015	1.21854	1.21854	2.75869
32111	222825_at	OTUD6B	chr8q21.3	chr08	chr8:92082564-92099319 (+)	OTU domain containing 6B	NM_016023	0.593428	-1.68512	1.51085	1.51085	3.19597
18729	209308_s_at	BNIP2	chr15q22.2	chr15	chr15:59955063-59981518 (-)	BCL2/adenovirus E1B 19kDa interacting protein 2	NM_004330	0.649341	-1.54002	1.07222	1.07222	2.61224
15931	206478_at	KIAA0125	chr14q32.33	chr14	chr14:106390611-106398500 (+)	KIAA0125	NR_026800	0.649422	-1.53983	1.01055	1.01055	2.55038
12947	203493_s_at	CEP57	chr11q21	chr11	chr11:95523809-95565855 (+)	centrosomal protein 57kDa	NM_014679	0.649449	-1.53977	1.1694	1.1694	2.70917
41387	232126_at	COQ2	chr4q21.23	chr04	chr4:84203127-84205943 (-)	coenzyme Q2 homolog, prenyltransferase (yeast)	NM_015697	0.649627	-1.53934	1.1287	1.1287	2.66804
51503	242247_at	METT5D1	chr11p14.1	chr11	chr11:28352139-28353201 (+)	methyltransferase 5 domain containing 1	NM_001113528 /// NM_152636	0.6498	-1.53893	1.16291	1.16291	2.70184
54254	36612_at	FAM168A	chr11q13.4	chr11	chr11:73111844-73309091 (-)	family with sequence similarity 168, member A	NM_015159	0.649858	-1.5388	1.03932	1.03932	2.57812
10606	201151_s_at	MBNL1	chr3q25	chr03	chr3:151986256-152183569 (+)	muscleblind-like (Drosophila)	NM_021038 /// NM_207292 /// NM_207293 /// NM_207294 /// NM_207295 /// NM_207296 /// NM_	0.65001	-1.53844	1.3515	1.3515	2.88994
19981	210587_at	INHBE	chr12q13.3	chr12	chr12:57849102-57851789 (+)	inhibin, beta E	NM_031479	0.65028	-1.5378	1.12705	1.12705	2.66485
25795	216497_at	HNRNPA1 /// HNRNPA1L2 /// HNRNPA1P10 /// HNRPA1P5 /// LOC642817	chr12q13.1 /// chr13q14.3 /// chr19p13.2 /// chr6p25.1 /// chrXq22	chr01	chr1:241083702-241084636 (+)	heterogeneous nuclear ribonucleoprotein A1 /// heterogeneous nuclear ribonucleoprotein	NM_001011724 /// NM_001011725 /// NM_002136 /// NM_031157 /// NR_002944 /// XR_016373 /	0.528845	-1.89091	1.50896	1.50896	3.39987
34487	225223_at	SMAD5	chr5q31	chr05	chr5:135515961-135518421 (+)	SMAD family member 5	NM_001001419 /// NM_001001420 /// NM_005903	0.650379	-1.53757	1.1196	1.1196	2.65717
35175	225911_at	NPNT	chr4q24	chr04	chr4:106891493-106892828 (+)	nephronectin	NM_001033047 /// NM_001184690 /// NM_001184691 /// NM_001184692 /// NM_001184693	0.650384	-1.53755	1.17995	1.17995	2.7175
43601	234344_at	LOC100288675	chrXq26.2	chrX	chrX:131337053-131337437 (+)	Hypothetical protein LOC100288675	XM_002343848 /// XM_002348224	0.650399	-1.53752	1.14962	1.14962	2.68714
14389	204935_at	PTPN2	chr18p11.3-p11.2	chr18	chr18:12793297-12884200 (-)	protein tyrosine phosphatase, non-receptor type 2	NM_002828 /// NM_080422 /// NM_080423	0.650605	-1.53703	1.03558	1.03558	2.57261
21954	212642_s_at	HIVEP2	chr6q23-q24	chr06	chr6:143072605-143158184 (-)	human immunodeficiency virus type I enhancer binding protein 2	NM_006734	0.650957	-1.5362	1.17372	1.17372	2.70992
306	1552677_a_at	DIP2A	chr21q22.3	chr21	chr21:47878901-47988738 (+)	DIP2 disco-interacting protein 2 homolog A (Drosophila)	NM_001146114 /// NM_001146115 /// NM_001146116 /// NM_015151 /// NM_206889 /// NM_20689	0.651009	-1.53608	1.04938	1.04938	2.58546
10960	201505_at	LAMB1	chr7q22	chr07	chr7:107564262-107643804 (-)	laminin, beta 1	NM_002291	0.651019	-1.53605	1.13541	1.13541	2.67146
20036	210644_s_at	LAIR1	chr19q13.4	chr19	chr19:54866286-54876468 (-)	leukocyte-associated immunoglobulin-like receptor 1	NM_002287 /// NM_021706	0.651041	-1.536	1.03921	1.03921	2.57521
35099	225835_at	SLC12A2	chr5q23.3	chr05	chr5:127522508-127525369 (+)	solute carrier family 12 (sodium/potassium/chloride transporters), member 2	NM_001046	0.651072	-1.53593	1.35516	1.35516	2.89109
8159	1566123_at	FABP6	chr5q33.3-q34	chr05	chr5:159623597-159631833 (+)	fatty acid binding protein 6, ileal	NM_001040442 /// NM_001130958 /// NM_001445	0.651077	-1.53592	1.22363	1.22363	2.75955
28468	219177_at	BRIX1	chr5p13.2	chr05	chr5:34915814-34925785 (+)	BRX1, biogenesis of ribosomes, homolog (S. cerevisiae)	NM_018321	0.651178	-1.53568	1.06002	1.06002	2.5957
38399	229138_at	PARP11	chr12p13.3	chr12	chr12:3918026-3918765 (-)	poly (ADP-ribose) polymerase family, member 11	NM_020367	0.651219	-1.53558	1.10168	1.10168	2.63726
17385	207943_x_at	PLAGL1	chr6q24-q25	chr06	chr6:144261438-144269462 (-)	pleiomorphic adenoma gene-like 1	NM_001080951 /// NM_001080952 /// NM_001080953 /// NM_001080954 /// NM_001080955 /// NM	0.6513	-1.53539	1.05047	1.05047	2.58586
51297	242041_at	CSPP1	chr8q13.2	chr08	chr8:68091918-68092261 (+)	centrosome and spindle pole associated protein 1	NM_024790	0.6513	-1.53539	1.00442	1.00442	2.53981
45206	235950_at	ZNF688	chr16p11.2	chr16	chr16:30582971-30583477 (-)	zinc finger protein 688	NM_001024683 /// NM_145271	0.651368	-1.53523	1.35531	1.35531	2.89054
16455	207002_s_at	PLAGL1	chr6q24-q25	chr06	chr6:144261433-144286005 (-)	pleiomorphic adenoma gene-like 1	NM_001080951 /// NM_001080952 /// NM_001080953 /// NM_001080954 /// NM_001080955 /// NM	0.651444	-1.53505	1.42603	1.42603	2.96108
8977	1568978_s_at	C11orf21	chr11p15.5	chr11	chr11:2318737-2323102 (-)	chromosome 11 open reading frame 21	NM_001142946 /// NR_024621	0.651729	-1.53438	1.01172	1.01172	2.5461
28274	218983_at	C1RL	chr12p13.31	chr12	chr12:7247150-7261793 (-)	complement component 1, r subcomponent-like	NM_016546	0.651739	-1.53436	1.40287	1.40287	2.93723
6161	1561633_at	HMGA2	chr12q15	chr12	chr12:66218902-66346309 (+)	high mobility group AT-hook 2	NM_003483 /// NM_003484	0.651796	-1.53422	1.35908	1.35908	2.8933
48521	239265_at	TMEM20	chr10q23.33	chr10	chr10:95669113-95669588 (+)	transmembrane protein 20	NM_001134658 /// NM_153226	0.651822	-1.53416	1.10486	1.10486	2.63902
39940	230679_at	DCAF10	chr9p13.2	chr09	chr9:37867231-37867661 (+)	DDB1 and CUL4 associated factor 10	NM_024345	0.65233	-1.53297	1.34622	1.34622	2.87919
15514	206061_s_at	DICER1	chr14q32.13	chr14	chr14:95555758-95608055 (-)	dicer 1, ribonuclease type III	NM_001195573 /// NM_030621 /// NM_177438	0.652423	-1.53275	1.04128	1.04128	2.57403
43552	234295_at	DBR1	chr3q22.3	chr03	chr3:137879852-137883045 (-)	debranching enzyme homolog 1 (S. cerevisiae)	NM_016216	0.652466	-1.53265	1.29615	1.29615	2.8288
14538	205084_at	BCAP29	chr7q22-q31	chr07	chr7:107220714-107259099 (+)	B-cell receptor-associated protein 29	NM_001008405 /// NM_018844 /// NR_027830	0.652499	-1.53257	1.13303	1.13303	2.6656
1280	1554020_at	BICD1	chr12p11.2-p11.1	chr12	chr12:32259766-32261730 (+)	bicaudal D homolog 1 (Drosophila)	NM_001003398 /// NM_001714	0.652504	-1.53256	1.19964	1.19964	2.7322
46097	236841_at	LOC100134445	---	chr12	chr12:75654-76137 (+)	hypothetical LOC100134445	XM_001720526	0.652678	-1.53215	1.11061	1.11061	2.64276
28803	219512_at	DSN1	chr20q11.23	chr20	chr20:35380582-35402200 (-)	DSN1, MIND kinetochore complex component, homolog (S. cerevisiae)	NM_001145315 /// NM_001145316 /// NM_001145317 /// NM_001145318 /// NM_024918	0.653031	-1.53132	1.00782	1.00782	2.53914
27420	218128_at	NFYB	chr12q22-q23	chr12	chr12:104511199-104532067 (-)	nuclear transcription factor Y, beta	NM_006166	0.653043	-1.53129	1.32213	1.32213	2.85342
31979	222693_at	FNDC3B	chr3q26.31	chr03	chr3:172052787-172116573 (+)	fibronectin type III domain containing 3B	NM_001135095 /// NM_022763	0.653107	-1.53114	1.27685	1.27685	2.80799
54487	52731_at	AMBRA1	chr11p11.2	chr11	chr11:46417963-46418436 (-)	autophagy/beclin-1 regulator 1	NM_017749	0.65326	-1.53078	1.39328	1.39328	2.92406
28169	218878_s_at	SIRT1	chr10q21.3	chr10	chr10:69644426-69678141 (+)	sirtuin 1	NM_001142498 /// NM_012238	0.653387	-1.53049	1.19229	1.19229	2.72278
27531	218239_s_at	GTPBP4	chr10p15-p14	chr10	chr10:1034396-1063629 (+)	GTP binding protein 4	NM_012341	0.653592	-1.53001	1.34535	1.34535	2.87536
22334	213024_at	TMF1	chr3p21-p12	chr03	chr3:69071329-69101484 (-)	TATA element modulatory factor 1	NM_007114	0.653854	-1.52939	1.20783	1.20783	2.73722
16993	207545_s_at	NUMB	chr14q24.3	chr14	chr14:73741925-73744228 (-)	numb homolog (Drosophila)	NM_001005743 /// NM_001005744 /// NM_001005745 /// NM_003744	0.489679	-2.04215	1.50796	1.50796	3.55011
20729	211386_at	MGC12488	---		---	hypothetical protein MGC12488	---	0.654095	-1.52883	1.21486	1.21486	2.74369
27170	217878_s_at	CDC27	chr17q21.32	chr17	chr17:45195068-45266665 (-)	cell division cycle 27 homolog (S. cerevisiae)	NM_001114091 /// NM_001256	0.654275	-1.52841	1.00384	1.00384	2.53225
23583	214277_at	COX11	chr17q22	chr17	chr17:53040175-53040858 (-)	COX11 cytochrome c oxidase assembly homolog (yeast)	NM_001162861 /// NM_001162862 /// NM_004375 /// NR_027941 /// NR_027942	0.654459	-1.52798	1.49556	1.49556	3.02354
12697	203242_s_at	PDLIM5	chr4q22	chr04	chr4:95373026-95586632 (+)	PDZ and LIM domain 5	NM_001011513 /// NM_001011515 /// NM_001011516 /// NM_006457 /// NR_024179	0.654517	-1.52784	1.01078	1.01078	2.53862
25248	215948_x_at	ZMYM5	chr13q12	chr13	chr13:20411600-20437664 (-)	zinc finger, MYM-type 5	NM_001039649 /// NM_001039650 /// NM_001142684	0.654584	-1.52769	1.23399	1.23399	2.76168
22566	213258_at	TFPI	chr2q32	chr02	chr2:188328956-188330208 (-)	tissue factor pathway inhibitor (lipoprotein-associated coagulation inhibitor)	NM_001032281 /// NM_006287	0.654851	-1.52706	1.18022	1.18022	2.70728
398	1552803_a_at	STMN1	chr1p36.11	chr01	chr1:26210671-26219098 (-)	stathmin 1	NM_001145454 /// NM_005563 /// NM_203399 /// NM_203401	0.655551	-1.52544	1.29042	1.29042	2.81586
27422	218130_at	C17orf62	chr17q25.3	chr17	chr17:80400519-80407169 (-)	chromosome 17 open reading frame 62	NM_001033046 /// NM_001100407 /// NM_001100408 /// NM_001193653 /// NM_001193654 /// NM	0.655568	-1.5254	1.03983	1.03983	2.56523
43744	234488_s_at	GMCL1 /// GMCL1L	chr2p13.3 /// chr5q35.3	chr02	chr2:70066622-70106506 (+)	germ cell-less homolog 1 (Drosophila) /// germ cell-less homolog 1 (Drosophila)-like	NM_178439 /// NR_003281	0.65567	-1.52516	1.22064	1.22064	2.7458
30830	221540_x_at	GTF2H2 /// GTF2H2B /// GTF2H2C /// GTF2H2D	chr5q13.2	chr05	chr5:69711215-69743755 (+)	general transcription factor IIH, polypeptide 2, 44kDa /// general transcription factor	NM_001042490 /// NM_001098728 /// NM_001515 /// NR_033417	0.65573	-1.52502	1.3358	1.3358	2.86082
32363	223077_at	TMOD3	chr15q21.1-q21.2	chr15	chr15:52121448-52204345 (+)	tropomodulin 3 (ubiquitous)	NM_014547	0.656103	-1.52415	1.29738	1.29738	2.82153
1610	1554486_a_at	C6orf114	chr6p23	chr06	chr6:13469510-13486978 (-)	chromosome 6 open reading frame 114	NM_033069	0.656152	-1.52404	1.12455	1.12455	2.64859
37503	228242_at	N4BP2	chr4p14	chr04	chr4:40159391-40159871 (+)	NEDD4 binding protein 2	NM_018177	0.656281	-1.52374	1.39568	1.39568	2.91942
14502	205048_s_at	PSPH	chr7p11.2	chr07	chr7:55840872-55841374 (+)	phosphoserine phosphatase	NM_004577	0.656676	-1.52282	1.24015	1.24015	2.76297
47707	238451_at	MPP7	chr10p12.1	chr10	chr10:28340816-28342114 (-)	membrane protein, palmitoylated 7 (MAGUK p55 subfamily member 7)	NM_173496	0.656824	-1.52248	1.25134	1.25134	2.77382
22131	212819_at	ASB1	chr2q37	chr02	chr2:239335625-239360890 (+)	ankyrin repeat and SOCS box-containing 1	NM_001040445	0.656905	-1.52229	1.11925	1.11925	2.64154
31888	222602_at	UBA6	chr4q13.2	chr04	chr4:68481889-68566842 (-)	ubiquitin-like modifier activating enzyme 6	NM_018227	0.656919	-1.52226	1.1605	1.1605	2.68276
21761	212449_s_at	LYPLA1	chr8q11.23	chr06	chr6:71874780-71877166 (+)	lysophospholipase I	NM_006330	0.656996	-1.52208	1.41041	1.41041	2.93249
14645	205191_at	RP2	chrXp11.3	chrX	chrX:46696374-46741789 (+)	retinitis pigmentosa 2 (X-linked recessive)	NM_006915	0.574657	-1.74017	1.50665	1.50665	3.24682
613	1553106_at	C5orf24	chr5q31.1	chr05	chr5:134181677-134193200 (+)	chromosome 5 open reading frame 24	NM_001135586 /// NM_152409	0.65729	-1.5214	1.13279	1.13279	2.65419
7380	1563834_a_at	AKNAD1	chr1p13.3	chr01	chr1:109358767-109400850 (-)	AKNA domain containing 1	NM_152763	0.65743	-1.52108	1.02639	1.02639	2.54747
49216	239960_x_at	LYRM7	chr5q23.3	chr05	---	Lyrm7 homolog (mouse)	NM_181705	0.657593	-1.5207	1.29007	1.29007	2.81077
18808	209388_at	PAPOLA	chr14q32.31	chr14	chr14:96968761-96999031 (+)	poly(A) polymerase alpha	NM_032632	0.657683	-1.52049	1.19863	1.19863	2.71912
10319	200864_s_at	RAB11A	chr15q22.31	chr15	chr15:66161857-66181791 (+)	RAB11A, member RAS oncogene family	NM_004663	0.657857	-1.52009	1.30355	1.30355	2.82364
23851	214545_s_at	PROSC	chr8p11.2	chr08	chr8:37620177-37635819 (+)	proline synthetase co-transcribed homolog (bacterial)	NM_007198	0.6579	-1.51999	1.01387	1.01387	2.53386
32626	223342_at	RRM2B	chr8q23.1	chr08	chr8:103216729-103251346 (-)	ribonucleotide reductase M2 B (TP53 inducible)	NM_001172477 /// NM_001172478 /// NM_015713	0.657992	-1.51978	1.20314	1.20314	2.72292
45539	236283_x_at	LOC646214	chr15q11.2	chr15	chr15:21932514-21932903 (-)	p21 protein (Cdc42/Rac)-activated kinase 2 pseudogene	NR_027053	0.658243	-1.51919	1.45782	1.45782	2.97701
28784	219493_at	SHCBP1	chr16q11.2	chr16	chr16:46614472-46642243 (-)	SHC SH2-domain binding protein 1	NM_024745	0.658268	-1.51914	1.23897	1.23897	2.75811
37234	227973_at	C2orf69	chr2q33.1	chr02	chr2:200791481-200792262 (+)	chromosome 2 open reading frame 69	NM_153689	0.658292	-1.51908	1.38072	1.38072	2.8998
17674	208243_s_at	CNR1	chr6q14-q15	chr06	chr6:88853559-88855002 (-)	cannabinoid receptor 1 (brain)	NM_001160226 /// NM_001160258 /// NM_001160259 /// NM_001160260 /// NM_016083 /// NM_03	0.658292	-1.51908	1.36201	1.36201	2.88109
12544	203088_at	FBLN5	chr14q32.1	chr14	chr14:92336067-92413741 (-)	fibulin 5	NM_006329	0.658292	-1.51908	1.1192	1.1192	2.63828
32702	223418_x_at	ANKRD13C	chr1p32.3-p31.3	chr01	chr1:70726919-70820417 (-)	ankyrin repeat domain 13C	NM_030816	0.65835	-1.51895	1.24042	1.24042	2.75937
12784	203330_s_at	LOC100510546 /// STX5	chr11q12.3	chr11	chr11:62574369-62598562 (-)	syntaxin-5-like /// syntaxin 5	NM_003164 /// XM_003120714	0.658349	-1.51895	1.05961	1.05961	2.57856
41133	231872_at	LRRCC1	chr8q21.2	chr08	chr8:86020896-86058466 (+)	leucine rich repeat and coiled-coil domain containing 1	NM_033402	0.658384	-1.51887	1.29436	1.29436	2.81323
13613	204159_at	CDKN2C	chr1p32	chr01	chr1:51434366-51440305 (+)	cyclin-dependent kinase inhibitor 2C (p18, inhibits CDK4)	NM_001262 /// NM_078626	0.65862	-1.51833	1.24075	1.24075	2.75908
13294	203840_at	BLZF1	chr1q24	chr01	chr1:169337227-169357539 (+)	basic leucine zipper nuclear factor 1	NM_003666	0.658824	-1.51786	1.38385	1.38385	2.90171
26591	217299_s_at	NBN	chr8q21	chr08	chr8:90958382-90996895 (-)	nibrin	NM_002485	0.658849	-1.5178	1.26566	1.26566	2.78346
12488	203032_s_at	FH	chr1q42.1	chr01	chr1:241660908-241683054 (-)	fumarate hydratase	NM_000143	0.65906	-1.51731	1.1301	1.1301	2.64741
33206	223924_at	TTC25	chr17q21.2	chr17	chr17:40086908-40117666 (+)	tetratricopeptide repeat domain 25	NM_031421	0.65913	-1.51715	1.08573	1.08573	2.60288
31595	222309_at	LOC100506935	---	chr06	chr6:24710112-24710415 (-)	hypothetical LOC100506935	XR_108684 /// XR_112843 /// XR_113849	0.659151	-1.5171	1.30138	1.30138	2.81848
18552	209131_s_at	SNAP23	chr15q14	chr15	chr15:42787850-42823748 (+)	synaptosomal-associated protein, 23kDa	NM_003825 /// NM_130798	0.659183	-1.51703	1.0406	1.0406	2.55763
12298	202843_at	DNAJB9	chr7q31|14q24.2-q24.3	chr07	chr7:108210355-108215294 (+)	DnaJ (Hsp40) homolog, subfamily B, member 9	NM_012328	0.659355	-1.51663	1.10807	1.10807	2.6247
31050	221763_at	JMJD1C	chr10q21.3	chr10	chr10:64926980-64967801 (-)	jumonji domain containing 1C	NM_004241 /// NM_032776	0.659386	-1.51656	1.22414	1.22414	2.7407
22482	213173_at	PCNX	chr14q24.2	chr14	chr14:71479539-71578126 (+)	pecanex homolog (Drosophila)	NM_014982	0.65941	-1.51651	1.08787	1.08787	2.60438
15057	205603_s_at	DIAPH2	chrXq21.33	chrX	chrX:95939710-96724830 (+)	diaphanous homolog 2 (Drosophila)	NM_006729 /// NM_007309	0.65941	-1.51651	1.00867	1.00867	2.52518
51591	242335_at	SLC25A37	chr8p21.2	chr08	chr8:23429440-23430208 (+)	solute carrier family 25, member 37	NM_016612	0.659657	-1.51594	1.11459	1.11459	2.63053
29078	219787_s_at	ECT2	chr3q26.1-q26.2	chr03	chr3:172520661-172539257 (+)	epithelial cell transforming sequence 2 oncogene	NM_018098	0.659695	-1.51585	1.23316	1.23316	2.74901
47271	238015_at	C4orf46	chr4q32.1	chr04	chr4:159587893-159589336 (-)	chromosome 4 open reading frame 46	NM_001008393	0.659749	-1.51573	1.00765	1.00765	2.52338
29765	220474_at	SLC25A21	chr14q11.2	chr14	chr14:37149077-37641865 (-)	solute carrier family 25 (mitochondrial oxodicarboxylate carrier), member 21	NM_001171170 /// NM_030631	0.659751	-1.51572	1.09509	1.09509	2.61081
1483	1554310_a_at	EIF4G3	chr1p36.12	chr01	chr1:21267739-21501230 (-)	eukaryotic translation initiation factor 4 gamma, 3	NM_001198801 /// NM_001198802 /// NM_001198803 /// NM_003760	0.659783	-1.51565	1.16361	1.16361	2.67926
52797	243541_at	IL31RA	chr5q11.2	chr05	chr5:55218224-55218677 (+)	interleukin 31 receptor A	NM_139017	0.660053	-1.51503	1.04887	1.04887	2.5639
22299	212989_at	SGMS1	chr10q11.2	chr10	chr10:52065359-52220538 (-)	sphingomyelin synthase 1	NM_147156	0.528813	-1.89103	1.50408	1.50408	3.39511
44740	235484_at	PTAR1	chr9q21.12	chr09	chr9:72325647-72326449 (-)	protein prenyltransferase alpha subunit repeat containing 1	NM_001099666	0.660517	-1.51396	1.07557	1.07557	2.58953
37064	227803_at	ENPP5	chr6p21.1-p11.2	chr06	chr6:46128137-46138708 (-)	ectonucleotide pyrophosphatase/phosphodiesterase 5 (putative)	NM_021572	0.660579	-1.51382	1.14554	1.14554	2.65936
35209	225946_at	RASSF8	chr12p12.3	chr12	chr12:26222206-26378700 (+)	Ras association (RalGDS/AF-6) domain family (N-terminal) member 8	NM_001164746 /// NM_001164747 /// NM_001164748 /// NM_007211	0.660644	-1.51367	1.01795	1.01795	2.53162
31929	222643_s_at	BBS1 /// DPP3	chr11q12-q13.1 /// chr11q13.1	chr11	chr11:66288791-66301069 (+)	Bardet-Biedl syndrome 1 /// dipeptidyl-peptidase 3	NM_005700 /// NM_024649 /// NM_130443	0.660654	-1.51365	1.11986	1.11986	2.63351
18448	209027_s_at	ABI1	chr10p11.2	chr10	chr10:27035797-27149919 (-)	abl-interactor 1	NM_001012750 /// NM_001012751 /// NM_001012752 /// NM_001178116 /// NM_001178119 /// NM	0.660918	-1.51305	1.07847	1.07847	2.59152
14244	204790_at	SMAD7	chr18q21.1	chr18	chr18:46446223-46477081 (-)	SMAD family member 7	NM_001190821 /// NM_001190822 /// NM_001190823 /// NM_005904	0.661134	-1.51255	1.17098	1.17098	2.68353
6954	1562976_at	LOC100289070	chr7q11.21	chr07	chr7:65939542-66052971 (+)	Hypothetical protein LOC100289070	---	0.661373	-1.51201	1.1493	1.1493	2.66131
45135	235879_at	MBNL1	chr3q25	chr03	chr3:152020595-152021335 (+)	Muscleblind-like (Drosophila)	NM_021038 /// NM_207292 /// NM_207293 /// NM_207294 /// NM_207295 /// NM_207296 /// NM_	0.661428	-1.51188	1.24746	1.24746	2.75934
17006	207558_s_at	PITX2	chr4q25	chr04	chr4:111538581-111558508 (-)	paired-like homeodomain 2	NM_000325 /// NM_153426 /// NM_153427	0.661445	-1.51184	1.29357	1.29357	2.80541
15138	205684_s_at	DENND4C	chr9p22.1	chr09	chr9:19288621-19372856 (+)	DENN/MADD domain containing 4C	NM_017925	0.661491	-1.51174	1.04414	1.04414	2.55588
27112	217820_s_at	ENAH	chr1q42.12	chr03	chr3:190549314-190552700 (+)	enabled homolog (Drosophila)	NM_001008493 /// NM_018212	0.661924	-1.51075	1.09092	1.09092	2.60167
32237	222951_s_at	ANKRD5	chr20pter-q11.23	chr20	chr20:10030062-10037405 (+)	ankyrin repeat domain 5	NM_022096 /// NM_198798	0.662074	-1.51041	1.15326	1.15326	2.66367
54494	53202_at	C7orf25 /// PSMA2	chr7p13 /// chr7p14-p11.2	chr07	chr7:42948871-42949644 (-)	chromosome 7 open reading frame 25 /// proteasome (prosome, macropain) subunit, alpha t	NM_001099858 /// NM_002787 /// NM_024054	0.662101	-1.51034	1.10555	1.10555	2.61589
1443	1554258_a_at	DNAJC5B	chr8q13.1	chr08	chr8:66933779-67012366 (+)	DnaJ (Hsp40) homolog, subfamily C, member 5 beta	NM_033105	0.662122	-1.5103	1.40336	1.40336	2.91366
34702	225438_at	NUDCD1	chr8q23	chr08	chr8:110253148-110346318 (-)	NudC domain containing 1	NM_001128211 /// NM_032869	0.662145	-1.51024	1.37911	1.37911	2.88935
34961	225697_at	CDK12	chr17q12	chr17	chr17:37688242-37691011 (+)	cyclin-dependent kinase 12	NM_015083 /// NM_016507	0.662257	-1.50999	1.01534	1.01534	2.52533
28567	219276_x_at	C9orf82	chr9p21.2	chr09	chr9:26841251-26892800 (-)	chromosome 9 open reading frame 82	NM_001167575 /// NM_024828	0.662321	-1.50984	1.26928	1.26928	2.77912
1373	1554157_a_at	WFDC8	chr20q13.12	chr20	chr20:44180401-44207965 (-)	WAP four-disulfide core domain 8	NM_130896 /// NM_181510	0.662515	-1.5094	1.05158	1.05158	2.56098
105	1552390_a_at	C8orf47	chr8q22.2	chr08	chr8:99076749-99105838 (+)	chromosome 8 open reading frame 47	NM_001170806 /// NM_173549	0.662617	-1.50917	1.12988	1.12988	2.63905
1389	1554178_a_at	FAM126B	chr2q33.1	chr02	chr2:201843769-201936392 (-)	family with sequence similarity 126, member B	NM_173822	0.662638	-1.50912	1.28263	1.28263	2.79175
53108	243852_at	LUC7L2	chr7q34	chr07	chr7:139102948-139103873 (+)	LUC7-like 2 (S. cerevisiae)	NM_016019	0.66266	-1.50907	1.08719	1.08719	2.59626
2580	1555788_a_at	TRIB3	chr20p13-p12.2	chr20	chr20:361674-377379 (+)	tribbles homolog 3 (Drosophila)	NM_021158	0.662693	-1.50899	1.11011	1.11011	2.6191
35329	226066_at	MITF	chr3p14.2-p14.1	chr03	chr3:70015349-70017485 (+)	microphthalmia-associated transcription factor	NM_000248 /// NM_001184967 /// NM_001184968 /// NM_006722 /// NM_198158 /// NM_198159 /	0.662981	-1.50834	1.39191	1.39191	2.90025
51296	242040_at	GCNT7	chr20q13.2	chr20	chr20:55088740-55089399 (+)	Glucosaminyl (N-acetyl) transferase family member 7	NM_080615	0.663147	-1.50796	1.38084	1.38084	2.8888
34733	225469_at	LYRM5	chr12p12.1	chr12	chr12:25348143-25357949 (+)	LYR motif containing 5	NM_001001660	0.663233	-1.50776	1.34678	1.34678	2.85454
25319	216020_at	IFIH1	chr2q24	chr02	chr2:163163606-163164969 (-)	Interferon induced with helicase C domain 1	NM_022168	0.66329	-1.50764	1.08311	1.08311	2.59075
29281	219990_at	E2F8	chr11p15.1	chr11	chr11:19245613-19253918 (-)	E2F transcription factor 8	NM_024680	0.663315	-1.50758	1.07787	1.07787	2.58545
10057	200602_at	APP	chr21q21.2|21q21.3	chr21	chr21:27252861-27543085 (-)	amyloid beta (A4) precursor protein	NM_000484 /// NM_001136129 /// NM_001136130 /// NM_201413 /// NM_201414	0.663461	-1.50725	1.37975	1.37975	2.887
48489	239233_at	CCDC88A	chr2p16.1	chr02	chr2:55521309-55521756 (-)	coiled-coil domain containing 88A	NM_001135597 /// NM_018084	0.663559	-1.50703	1.09542	1.09542	2.60245
14362	204908_s_at	BCL3	chr19q13.1-q13.2	chr19	chr19:45252030-45263300 (+)	B-cell CLL/lymphoma 3	NM_005178	0.663769	-1.50655	1.19601	1.19601	2.70256
48214	238958_at	UBE2E1	chr3p24.3-p24.2	chr03	chr3:23930931-23931808 (-)	Ubiquitin-conjugating enzyme E2E 1 (UBC4/5 homolog, yeast)	NM_003341 /// NM_182666	0.663964	-1.50611	1.12225	1.12225	2.62836
29844	220553_s_at	PRPF39	chr14q21.2	chr14	chr14:45578934-45584799 (+)	PRP39 pre-mRNA processing factor 39 homolog (S. cerevisiae)	NM_017922	0.663982	-1.50607	1.16704	1.16704	2.67311
13243	203789_s_at	SEMA3C	chr7q21-q31	chr07	chr7:80371854-80548667 (-)	sema domain, immunoglobulin domain (Ig), short basic domain, secreted, (semaphorin) 3C	NM_006379	0.664296	-1.50535	1.12135	1.12135	2.6267
41430	232169_x_at	NDUFS8	chr11q13	chr11	chr11:67799616-68717550 (+)	NADH dehydrogenase (ubiquinone) Fe-S protein 8, 23kDa (NADH-coenzyme Q reductase)	NM_002496	0.605186	-1.65238	1.50204	1.50204	3.15442
19693	210286_s_at	SLC4A7	chr3p22	chr03	chr3:27416881-27478932 (-)	solute carrier family 4, sodium bicarbonate cotransporter, member 7	NM_003615	0.664748	-1.50433	1.08359	1.08359	2.58792
2306	1555399_a_at	DUSP16	chr12p13	chr12	chr12:12629692-12674059 (-)	dual specificity phosphatase 16	NM_030640	0.665223	-1.50326	1.36329	1.36329	2.86655
22231	212920_at	REST	chr4q12	chr12	chr12:79703395-79707394 (+)	RE1-silencing transcription factor	NM_001193508 /// NM_005612	0.665243	-1.50321	1.24335	1.24335	2.74656
27589	218297_at	FAM188A	chr10p13	chr10	chr10:15820168-15902519 (-)	family with sequence similarity 188, member A	NM_024948	0.665341	-1.50299	1.2461	1.2461	2.74909
13615	204161_s_at	ENPP4	chr6p21.1	chr06	chr6:46107286-46114278 (+)	ectonucleotide pyrophosphatase/phosphodiesterase 4 (putative)	NM_014936	0.66543	-1.50279	1.06386	1.06386	2.56665
37166	227905_s_at	AZI2	chr3p24.1	chr03	chr3:28373181-28390316 (-)	5-azacytidine induced 2	NM_001134432 /// NM_001134433 /// NM_022461	0.574707	-1.74002	1.50087	1.50087	3.24089
16145	206692_at	KCNJ10	chr1q23.2	chr01	chr1:160010342-160040038 (-)	potassium inwardly-rectifying channel, subfamily J, member 10	NM_002241	0.666002	-1.5015	1.23818	1.23818	2.73968
36099	226837_at	SPRED1	chr15q14	chr15	chr15:38644107-38646250 (+)	sprouty-related, EVH1 domain containing 1	NM_152594	0.666183	-1.50109	1.16234	1.16234	2.66343
13486	204032_at	BCAR3	chr1p22.1	chr01	chr1:94027350-94147202 (-)	breast cancer anti-estrogen resistance 3	NM_003567	0.666633	-1.50008	1.01687	1.01687	2.51695
27603	218311_at	MAP4K3	chr2p22.1	chr02	chr2:39476421-39664094 (-)	mitogen-activated protein kinase kinase kinase kinase 3	NM_003618	0.666648	-1.50004	1.36398	1.36398	2.86402
33062	223779_at	AFAP1-AS	chr4p16.1	chr04	chr4:7778985-7780652 (+)	AFAP1 antisense RNA (non-protein coding)	NR_026892	0.666692	-1.49994	1.07759	1.07759	2.57753
3513	1557218_s_at	FANCB	chrXp22.2	chrX	chrX:14861814-14887365 (-)	Fanconi anemia, complementation group B	NM_001018113 /// NM_152633	0.667055	-1.49913	1.00914	1.00914	2.50827
51409	242153_at	LARP1B	chr4q28.2	chr04	chr4:129132454-129133139 (+)	La ribonucleoprotein domain family, member 1B	NM_018078 /// NM_032239 /// NM_178043	0.667219	-1.49876	1.02998	1.02998	2.52874
28867	219576_at	MAP7D3	chrXq26.3	chrX	chrX:135310837-135323438 (-)	MAP7 domain containing 3	NM_001173516 /// NM_001173517 /// NM_024597	0.667224	-1.49875	1.16257	1.16257	2.66132
4138	1558281_a_at	TMEM184A	chr7p22.3	chr07	chr7:1583260-1585885 (-)	transmembrane protein 184A	NM_001097620	0.667249	-1.49869	1.08578	1.08578	2.58447
16350	206897_at	PAGE1	chrXp11.23	chrX	chrX:49452055-49460992 (-)	P antigen family, member 1 (prostate associated)	NM_003785	0.667462	-1.49821	1.08174	1.08174	2.57995
24718	215417_at	EXOC6B	chr2p13.2	chr02	chr2:72688604-73053154 (-)	exocyst complex component 6B	NM_015189	0.667492	-1.49815	1.20728	1.20728	2.70543
27462	218170_at	ISOC1	chr5q22.1-q33.3	chr05	chr5:128430439-128449831 (+)	isochorismatase domain containing 1	NM_016048	0.667498	-1.49813	1.15104	1.15104	2.64917
4024	1558014_s_at	FAR1	chr11p15.2	chr11	chr11:13741897-13751930 (+)	fatty acyl CoA reductase 1	NM_032228	0.667617	-1.49787	1.66888	1.66888	3.16675
8736	1568375_at	DEFB124	chr20q11.1	chr20	chr20:30053329-30053459 (+)	defensin, beta 124	NM_001037500	0.667657	-1.49777	1.24977	1.24977	2.74754
10063	200608_s_at	RAD21	chr8q24	chr08	chr8:117858173-117887001 (-)	RAD21 homolog (S. pombe)	NM_006265	0.667856	-1.49733	1.26671	1.26671	2.76404
44839	235583_at	ILDR1	chr3q13.33	chr03	chr3:121706169-121707018 (-)	immunoglobulin-like domain containing receptor 1	NM_175924	0.668152	-1.49666	1.08028	1.08028	2.57694
34690	225426_at	PPP6C	chr9q33.3	chr09	chr9:127908852-127910911 (-)	protein phosphatase 6, catalytic subunit	NM_001123355 /// NM_001123369 /// NM_002721	0.66822	-1.49651	1.01402	1.01402	2.51053
3484	1557167_at	HCG11	chr6p21	chr06	chr6:26523677-26526807 (+)	HLA complex group 11	NR_026790	0.668365	-1.49619	1.1497	1.1497	2.64589
27487	218195_at	C6orf211	chr6q25.1	chr06	chr6:151773421-151791232 (+)	chromosome 6 open reading frame 211	NM_024573	0.668372	-1.49617	1.30537	1.30537	2.80154
21834	212522_at	PDE8A	chr15q25.3	chr15	chr15:85610295-85682370 (+)	phosphodiesterase 8A	NM_002605 /// NM_173454	0.668377	-1.49616	1.12747	1.12747	2.62363
34695	225431_x_at	PM20D2	chr6q15	chr06	chr6:89873044-89875288 (+)	peptidase M20 domain containing 2	NM_001010853	0.668462	-1.49597	1.21367	1.21367	2.70964
26753	217461_x_at	BTF3	chr5q13.2	chr05	chr5:72794958-72798774 (+)	basic transcription factor 3	NM_001037637 /// NM_001207	0.668588	-1.49569	1.24416	1.24416	2.73985
2548	1555748_x_at	CD79B	chr17q23	chr17	chr17:62009250-62009683 (-)	CD79b molecule, immunoglobulin-associated beta	NM_000626 /// NM_001039933 /// NM_021602	0.669007	-1.49475	1.5083	1.5083	3.00305
36357	227095_at	LEPROT	chr1p31.3	chr01	chr1:65899421-65901688 (+)	leptin receptor overlapping transcript	NM_001198681 /// NM_001198683 /// NM_017526	0.669125	-1.49449	1.19451	1.19451	2.689
26923	217631_at	GTPBP4	chr10p15-p14	chr10	chr10:1063397-1064362 (+)	GTP binding protein 4	NM_012341	0.669383	-1.49391	1.01891	1.01891	2.51282
38210	228949_at	WLS	chr1p31.3	chr01	chr1:68564151-68616039 (-)	wntless homolog (Drosophila)	NM_001002292 /// NM_001193334 /// NM_024911	0.669831	-1.49291	1.1205	1.1205	2.61341
22760	213452_at	ZNF184	chr6p21.3	chr06	chr6:27418529-27440809 (-)	zinc finger protein 184	NM_007149	0.66993	-1.49269	1.18721	1.18721	2.6799
34292	225028_at	LOC550643	chrXp11.1	chrX	chrX:56755659-56844810 (+)	hypothetical LOC550643	NR_015367	0.670056	-1.49241	1.26512	1.26512	2.75753
48394	239138_at	LOC100506638	---	chr03	chr3:113435304-113435767 (-)	hypothetical LOC100506638	XR_108467 /// XR_112516 /// XR_113578	0.670224	-1.49204	1.10646	1.10646	2.5985
28922	219631_at	LRP12	chr8q22.2	chr08	chr8:105501486-105502820 (-)	low density lipoprotein receptor-related protein 12	NM_001135703 /// NM_013437	0.670372	-1.49171	1.03246	1.03246	2.52417
27291	217999_s_at	PHLDA1	chr12q15	chr12	chr12:76420598-76425681 (-)	pleckstrin homology-like domain, family A, member 1	NM_007350	0.670664	-1.49106	1.33795	1.33795	2.82901
13443	203989_x_at	F2R	chr5q13	chr05	chr5:76011750-76031298 (+)	coagulation factor II (thrombin) receptor	NM_001992	0.671105	-1.49008	1.21755	1.21755	2.70763
45205	235949_at	TTC26	chr7q34	chr07	chr7:138876030-138876784 (+)	tetratricopeptide repeat domain 26	NM_001144920 /// NM_001144923 /// NM_024926	0.671336	-1.48957	1.0838	1.0838	2.57337
41332	232071_at	MRPL19	chr2q11.1-q11.2	chr02	chr2:75887950-75890044 (+)	Mitochondrial ribosomal protein L19	NM_014763	0.671394	-1.48944	1.07706	1.07706	2.5665
13129	203675_at	NUCB2	chr11p15.1	chr11	chr11:17298311-17353070 (+)	nucleobindin 2	NM_005013	0.671401	-1.48942	1.16481	1.16481	2.65423
32222	222936_s_at	PPPDE1	chr1q44	chr01	chr1:244816557-244869558 (-)	PPPDE peptidase domain containing 1	NM_016076	0.671548	-1.4891	1.14669	1.14669	2.63579
10632	201177_s_at	UBA2	chr19q12	chr19	chr19:34919312-34960795 (+)	ubiquitin-like modifier activating enzyme 2	NM_005499	0.671632	-1.48891	1.33342	1.33342	2.82233
2367	1555483_x_at	FBLIM1	chr1p36.21	chr01	chr1:16090993-16101716 (+)	filamin binding LIM protein 1	NM_001024215 /// NM_001024216 /// NM_017556	0.671683	-1.4888	1.5136	1.5136	3.0024
25505	216206_x_at	MAP2K7	chr19p13.3-p13.2	chr19	chr19:7968791-8075105 (+)	mitogen-activated protein kinase kinase 7	NM_145185	0.67178	-1.48858	1.51499	1.51499	3.00357
35363	226100_at	MLL5	chr7q22.1	chr07	chr7:104753390-104754995 (+)	myeloid/lymphoid or mixed-lineage leukemia 5 (trithorax homolog, Drosophila)	NM_018682 /// NM_182931	0.671877	-1.48837	1.14455	1.14455	2.63292
31456	222169_x_at	SH2D3A	chr19p13.3	chr19	chr19:6757340-6764591 (-)	SH2 domain containing 3A	NM_005490	0.671948	-1.48821	1.04386	1.04386	2.53207
28166	218875_s_at	FBXO5	chr6q25.2	chr06	chr6:153291657-153304155 (-)	F-box protein 5	NM_001142522 /// NM_012177	0.671959	-1.48819	1.39112	1.39112	2.87931
17562	208127_s_at	SOCS5	chr2p21	chr02	chr2:46926348-46989442 (+)	suppressor of cytokine signaling 5	NM_014011 /// NM_144949	0.671976	-1.48815	1.12254	1.12254	2.61069
2750	1556034_s_at	MTMR11	chr1q12-q21	chr01	chr1:149900542-149908256 (-)	myotubularin related protein 11	NM_001145862 /// NM_181873	0.672022	-1.48805	1.02682	1.02682	2.51487
18175	208753_s_at	NAP1L1	chr12q21.2	chr12	chr12:76441223-76478448 (-)	nucleosome assembly protein 1-like 1	NM_004537 /// NM_139207	0.672053	-1.48798	1.32952	1.32952	2.8175
10546	201091_s_at	CBX3	chr7p15.2	chr07	chr7:26241348-26252976 (+)	chromobox homolog 3	NM_007276 /// NM_016587	0.672056	-1.48797	1.51661	1.51661	3.00458
44203	234947_s_at	C10orf84	chr10q26.11	chr10	chr10:120069263-120101832 (-)	chromosome 10 open reading frame 84	NM_001134672 /// NM_022063	0.67213	-1.48781	1.57016	1.57016	3.05797
19870	210465_s_at	SNAPC3	chr9p22.3	chr09	chr9:15422870-15460461 (+)	small nuclear RNA activating complex, polypeptide 3, 50kDa	NM_001039697	0.672191	-1.48767	1.10582	1.10582	2.59349
44520	235264_at	HCFC2	chr12q23.3	chr12	chr12:104499835-104500592 (+)	host cell factor C2	NM_013320	0.672251	-1.48754	1.04025	1.04025	2.52779
26065	216768_x_at	TTC38	chr22q13	chr22	chr22:46684827-46687770 (+)	Tetratricopeptide repeat domain 38	NM_017931	0.672281	-1.48747	1.24882	1.24882	2.73629
54329	38892_at	KIAA0240	chr6p21.1	chr06	chr6:42796357-42836294 (+)	KIAA0240	NM_015349	0.67237	-1.48728	1.14957	1.14957	2.63685
24359	215058_at	DENND5B	chr12p11.21	chr12	chr12:31537717-31539579 (-)	DENN/MADD domain containing 5B	NM_144973	0.67243	-1.48714	1.28125	1.28125	2.76839
52555	243299_at	VRK2	chr2p16-p15	chr02	chr2:58359752-58360432 (+)	Vaccinia related kinase 2	NM_001130480 /// NM_001130481 /// NM_001130482 /// NM_001130483 /// NM_006296 /// NR_03	0.67266	-1.48664	1.26233	1.26233	2.74897
30843	221553_at	MAGT1	chrXq21.1	chrX	chrX:77082957-77150932 (-)	magnesium transporter 1	NM_032121	0.672743	-1.48645	1.66605	1.66605	3.1525
10058	200603_at	PRKAR1A	chr17q23-q24	chr17	chr17:66508579-66529568 (+)	protein kinase, cAMP-dependent, regulatory, type I, alpha (tissue specific extinguisher	NM_002734 /// NM_212471 /// NM_212472	0.672838	-1.48624	1.33958	1.33958	2.82582
19027	209610_s_at	SLC1A4	chr2p15-p13	chr02	chr2:65216513-65249972 (+)	solute carrier family 1 (glutamate/neutral amino acid transporter), member 4	NM_001193493 /// NM_003038	0.673018	-1.48585	1.17723	1.17723	2.66308
38616	229355_at	UBE2D3	chr4q24	chr04	chr4:103715540-103716122 (-)	ubiquitin-conjugating enzyme E2D 3 (UBC4/5 homolog, yeast)	NM_003340 /// NM_181886 /// NM_181887 /// NM_181888 /// NM_181889 /// NM_181890 /// NM_	0.673169	-1.48551	1.37298	1.37298	2.85849
19322	209909_s_at	TGFB2	chr1q41	chr01	chr1:218519576-218615478 (+)	transforming growth factor, beta 2	NM_001135599 /// NM_003238	0.673313	-1.48519	1.20784	1.20784	2.69303
1387	1554176_a_at	C3orf33	chr3q25.31	chr03	chr3:155480406-155524073 (-)	chromosome 3 open reading frame 33	NM_173657	0.673369	-1.48507	1.30883	1.30883	2.7939
22838	213530_at	RAB3GAP1	chr2q21.3	chr02	chr2:135926629-135927856 (+)	RAB3 GTPase activating protein subunit 1 (catalytic)	NM_001172435 /// NM_012233	0.673433	-1.48493	1.1186	1.1186	2.60353
20094	210705_s_at	TRIM5	chr11p15	chr11	chr11:5684792-5701462 (-)	tripartite motif-containing 5	NM_033034 /// NM_033092 /// NM_033093	0.673438	-1.48492	1.21564	1.21564	2.70056
7469	1564066_at	TMEM151B	chr6p21.1	chr06	chr6:44240610-44242894 (+)	transmembrane protein 151B	NM_001137560	0.673545	-1.48468	1.03409	1.03409	2.51877
22182	212870_at	SOS2	chr14q21	chr14	chr14:50583847-50698001 (-)	son of sevenless homolog 2 (Drosophila)	NM_006939	0.673629	-1.4845	1.18124	1.18124	2.66574
33709	224441_s_at	USP45	chr6q16.2	chr06	chr6:99930137-99963308 (-)	ubiquitin specific peptidase 45	NM_001080481	0.673659	-1.48443	1.07365	1.07365	2.55808
19782	210377_at	ACSM3	chr16p13.11	chr16	chr16:20781329-20808352 (+)	acyl-CoA synthetase medium-chain family member 3	NM_005622 /// NM_202000	0.673693	-1.48436	1.25704	1.25704	2.7414
32123	222837_s_at	NAA15	chr4q31.1	chr04	chr4:140222654-140310342 (+)	N(alpha)-acetyltransferase 15, NatA auxiliary subunit	NM_057175	0.673735	-1.48426	1.21513	1.21513	2.69939
27342	218050_at	UFM1	chr13q13.3	chr13	chr13:38924017-38937137 (+)	ubiquitin-fold modifier 1	NM_016617	0.673747	-1.48424	1.38015	1.38015	2.86439
4136	1558279_a_at	KDSR	chr18q21.3	chr18	chr18:60995603-60997750 (-)	3-ketodihydrosphingosine reductase	NM_002035	0.673801	-1.48412	1.16958	1.16958	2.6537
37958	228697_at	HINT3	chr6q22.32	chr06	chr6:126300624-126301390 (+)	histidine triad nucleotide binding protein 3	NM_138571	0.67389	-1.48392	1.09087	1.09087	2.57479
21891	212579_at	SMCHD1	chr18p11.32	chr18	chr18:2739473-2805012 (+)	structural maintenance of chromosomes flexible hinge domain containing 1	NM_015295	0.673949	-1.48379	1.24936	1.24936	2.73315
10369	200914_x_at	KTN1	chr14q22.1	chr14	chr14:56046971-56151297 (+)	kinectin 1 (kinesin receptor)	NM_001079521 /// NM_001079522 /// NM_004986 /// NM_182926	0.673963	-1.48376	1.48289	1.48289	2.96665
20105	210716_s_at	CLIP1	chr12q24.3	chr12	chr12:122756589-122865107 (-)	CAP-GLY domain containing linker protein 1	NM_002956 /// NM_198240	0.673978	-1.48373	1.20045	1.20045	2.68418
33705	224436_s_at	NIPSNAP3A	chr9q31.1	chr09	chr9:107509968-107522403 (+)	nipsnap homolog 3A (C. elegans)	NM_015469	0.674208	-1.48322	1.08809	1.08809	2.57131
20388	211015_s_at	HSPA4	chr5q31.1	chr05	chr5:132387875-132439634 (+)	heat shock 70kDa protein 4	NM_002154	0.674281	-1.48306	1.12306	1.12306	2.60612
27477	218185_s_at	ARMC1	chr8q13.1	chr04	chr4:139399214-139403442 (-)	armadillo repeat containing 1	NM_018120	0.67428	-1.48306	1.08125	1.08125	2.56431
21230	211915_s_at	TUBB4Q	chr4q35	chr01	chr1:808671-809701 (+)	tubulin, beta polypeptide 4, member Q	NM_020040	0.674348	-1.48291	1.14479	1.14479	2.6277
54177	32541_at	PPP3CC	chr8p21.3	chr08	chr8:22298604-22398655 (+)	protein phosphatase 3, catalytic subunit, gamma isozyme	NM_005605	0.674432	-1.48273	1.05256	1.05256	2.53529
20557	211189_x_at	CD84	chr1q24	chr01	chr1:160518034-160549294 (-)	CD84 molecule	NM_001184879 /// NM_001184881 /// NM_001184882 /// NM_003874	0.674541	-1.48249	1.56037	1.56037	3.04286
28874	219583_s_at	SPATA7	chr14q31.3	chr14	chr14:88852010-88904800 (+)	spermatogenesis associated 7	NM_001040428 /// NM_018418	0.674564	-1.48244	1.05992	1.05992	2.54236
27940	218649_x_at	SDCCAG1	chr14q22	chr14	chr14:50250531-50267531 (-)	serologically defined colon cancer antigen 1	NM_004713	0.67474	-1.48205	1.19322	1.19322	2.67527
18879	209459_s_at	ABAT	chr16p13.2	chr16	chr16:8875933-8877159 (+)	4-aminobutyrate aminotransferase	NM_000663 /// NM_001127448 /// NM_020686	0.674909	-1.48168	1.47403	1.47403	2.95571
11208	201753_s_at	ADD3	chr10q25.2	chr10	chr10:111860380-111894088 (+)	adducin 3 (gamma)	NM_001121 /// NM_016824 /// NM_019903	0.675317	-1.48079	1.21703	1.21703	2.69782
45192	235936_at	LOC254559	chr15q26.1	chr15	chr15:89904824-89938582 (+)	hypothetical LOC254559	NR_015411	0.675396	-1.48061	1.01477	1.01477	2.49538
13880	204426_at	TMED2	chr12q24.31	chr12	chr12:124069157-124081423 (+)	transmembrane emp24 domain trafficking protein 2	NM_006815	0.675474	-1.48044	1.42329	1.42329	2.90373
11235	201780_s_at	RNF13	chr3q25.1	chr03	chr3:149531014-149679913 (+)	ring finger protein 13	NM_007282 /// NM_183381	0.675509	-1.48036	1.42599	1.42599	2.90635
35084	225820_at	PHF17	chr4q26-q27	chr04	chr4:129794402-129796379 (+)	PHD finger protein 17	NM_024900 /// NM_199320	0.675526	-1.48033	1.02767	1.02767	2.508
23461	214155_s_at	LARP4	chr12q13.12	chr12	chr12:50870466-50871892 (+)	La ribonucleoprotein domain family, member 4	NM_001170803 /// NM_001170804 /// NM_001170808 /// NM_052879 /// NM_199188 /// NM_19919	0.675591	-1.48019	1.58373	1.58373	3.06392
35607	226344_at	ZMAT1	chrXq21	chrX	chrX:101137262-101142053 (-)	zinc finger, matrin-type 1	NM_001011657 /// NR_036431	0.675617	-1.48013	1.30709	1.30709	2.78722
34765	225501_at	PHF6	chrXq26.3	chrX	chrX:133547937-133562819 (+)	PHD finger protein 6	NM_001015877 /// NM_032335 /// NM_032458	0.675617	-1.48013	1.27867	1.27867	2.7588
39885	230624_at	SLC25A27	chr6p12.3	chr06	chr6:46645480-46645925 (+)	solute carrier family 25, member 27	NM_004277	0.675857	-1.4796	1.42306	1.42306	2.90266
22199	212887_at	SEC23A	chr14q21.1	chr14	chr14:39501122-39510637 (-)	Sec23 homolog A (S. cerevisiae)	NM_006364	0.675906	-1.4795	1.3349	1.3349	2.8144
13445	203991_s_at	KDM6A	chrXp11.2	chrX	chrX:44732780-44971843 (+)	lysine (K)-specific demethylase 6A	NM_021140	0.675969	-1.47936	1.64291	1.64291	3.12227
25567	216268_s_at	JAG1	chr20p12.1-p11.23	chr20	chr20:10618629-10625628 (-)	jagged 1	NM_000214	0.675973	-1.47935	1.20449	1.20449	2.68384
35851	226588_at	CWC22	chr2q31.3	chr02	chr2:180809603-180872071 (-)	CWC22 spliceosome-associated protein homolog (S. cerevisiae)	NM_020943	0.676194	-1.47886	1.20578	1.20578	2.68464
34696	225432_s_at	CSRP2BP	chr20p11.23	chr20	chr20:18118498-18169029 (+)	CSRP2 binding protein	NM_020536 /// NR_028402	0.676196	-1.47886	1.00191	1.00191	2.48077
1311	1554067_at	C12orf66	chr12q14.2	chr12	chr12:64580095-64616045 (-)	chromosome 12 open reading frame 66	NM_152440	0.676242	-1.47876	1.47799	1.47799	2.95675
38241	228980_at	RFFL	chr17q12	chr17	chr17:33336132-33336794 (-)	ring finger and FYVE-like domain containing 1	NM_001017368 /// NM_057178	0.676347	-1.47853	1.08986	1.08986	2.56839
47870	238614_x_at	ZNF430	chr19p12	chr19	chr19:21242337-21243010 (+)	zinc finger protein 430	NM_001172671 /// NM_025189	0.676503	-1.47819	1.25742	1.25742	2.73561
30070	220779_at	PADI3	chr1p36.13	chr01	chr1:17575592-17610725 (+)	peptidyl arginine deiminase, type III	NM_016233	0.676569	-1.47805	1.29316	1.29316	2.77121
7605	1564373_a_at	LOC283887	chr16p12.1	chr16	chr16:25078256-25080246 (+)	hypothetical protein LOC283887	XM_929898	0.676868	-1.47739	1.20012	1.20012	2.67751
20345	210971_s_at	ARNTL	chr11p15	chr11	chr11:13371585-13397282 (+)	aryl hydrocarbon receptor nuclear translocator-like	NM_001030272 /// NM_001030273 /// NM_001178	0.677176	-1.47672	1.09309	1.09309	2.56981
1910	1554882_at	ERCC8	chr5q12.1	chr05	chr5:60199186-60240878 (-)	excision repair cross-complementing rodent repair deficiency, complementation group 8	NM_000082	0.677187	-1.4767	1.14757	1.14757	2.62427
22660	213352_at	TMCC1	chr3q22.1	chr03	chr3:129367543-129389684 (-)	transmembrane and coiled-coil domain family 1	NM_001017395 /// NM_001128224 /// NR_033361	0.677417	-1.4762	1.11572	1.11572	2.59192
13503	204049_s_at	PHACTR2	chr6q24.2	chr06	chr6:143929399-144147192 (+)	phosphatase and actin regulator 2	NM_001100164 /// NM_001100165 /// NM_001100166 /// NM_014721	0.677434	-1.47616	1.02283	1.02283	2.49899
47967	238711_s_at	ZNF148	chr3q21	chr03	chr3:124946057-124946687 (-)	zinc finger protein 148	NM_021964	0.677451	-1.47612	1.13593	1.13593	2.61205
19338	209925_at	OCLN	chr5q13.1	chr05	chr5:68788118-68849802 (+)	occludin	NM_002538	0.677459	-1.4761	1.00791	1.00791	2.48401
4618	1559126_at	RRP12	chr10q24.1	chr10	chr10:99152465-99153912 (-)	ribosomal RNA processing 12 homolog (S. cerevisiae)	NM_001145114 /// NM_015179	0.677603	-1.47579	1.51246	1.51246	2.98825
39988	230727_at	CISD3	chr17q12	chr17	chr17:36890876-36891327 (+)	CDGSH iron sulfur domain 3	NM_001136498	0.677603	-1.47579	1.27949	1.27949	2.75528
48789	239533_at	GPR155	chr2q31.1	chr02	chr2:175299050-175299476 (-)	G protein-coupled receptor 155	NM_001033045 /// NM_152529	0.677609	-1.47578	1.68109	1.68109	3.15687
35735	226472_at	PPIL4	chr6q25.1	chr06	chr6:149825869-149842285 (-)	peptidylprolyl isomerase (cyclophilin)-like 4	NM_139126	0.677618	-1.47576	1.39544	1.39544	2.8712
17750	208319_s_at	RBM3	chrXp11.2	chrX	chrX:48432899-48436576 (+)	RNA binding motif (RNP1, RRM) protein 3	NM_006743	0.677666	-1.47565	1.26547	1.26547	2.74112
41366	232105_at	LOC100506918	---	chr01	chr1:205404013-205406457 (-)	hypothetical LOC100506918	XR_108337 /// XR_111968 /// XR_114972	0.677728	-1.47552	1.0367	1.0367	2.51222
35067	225803_at	FBXO32	chr8q24.13	chr08	chr8:124514069-124553211 (-)	F-box protein 32	NM_058229 /// NM_148177	0.677935	-1.47507	1.13603	1.13603	2.6111
19419	210007_s_at	GPD2	chr2q24.1	chr02	chr2:157292221-157439772 (+)	glycerol-3-phosphate dehydrogenase 2 (mitochondrial)	NM_000408 /// NM_001083112	0.678034	-1.47485	1.02899	1.02899	2.50384
8980	1568986_x_at	PIGT	chr20q12-q13.12	chr20	chr20:44048969-44052066 (+)	phosphatidylinositol glycan anchor biosynthesis, class T	NM_001184728 /// NM_001184729 /// NM_001184730 /// NM_015937	0.678146	-1.47461	1.43091	1.43091	2.90552
22021	212709_at	NUP160	chr11p11.2	chr11	chr11:47799669-47870098 (-)	nucleoporin 160kDa	NM_015231	0.678174	-1.47455	1.18846	1.18846	2.66301
12557	203101_s_at	MGAT2	chr14q21	chr14	chr14:50087478-50090198 (+)	mannosyl (alpha-1,6-)-glycoprotein beta-1,2-N-acetylglucosaminyltransferase	NM_002408	0.678484	-1.47388	1.11775	1.11775	2.59163
13281	203827_at	WIPI1	chr17q24.2	chr17	chr17:66417422-66453626 (-)	WD repeat domain, phosphoinositide interacting 1	NM_017983	0.678589	-1.47365	1.02914	1.02914	2.50279
44275	235019_at	CPM	chr12q14.3	chr12	chr12:69247447-69248696 (-)	carboxypeptidase M	NM_001005502 /// NM_001874 /// NM_198320	0.678591	-1.47364	1.14789	1.14789	2.62153
31073	221786_at	C6orf120	chr6q27	chr06	chr6:170102288-170106451 (+)	chromosome 6 open reading frame 120	NM_001029863	0.678675	-1.47346	1.14013	1.14013	2.61359
30091	220800_s_at	TMOD3	chr15q21.1-q21.2	chr15	chr15:52155034-52202186 (+)	tropomodulin 3 (ubiquitous)	NM_014547	0.678768	-1.47326	1.31815	1.31815	2.79141
12707	203253_s_at	PPIP5K2	chr5q21.1	chr05	chr5:102455967-102538907 (+)	diphosphoinositol pentakisphosphate kinase 2	NM_015216	0.678881	-1.47301	1.22821	1.22821	2.70122
44288	235032_at	DNAJC21	chr5p13.2	chr05	chr5:34954195-34955591 (+)	DnaJ (Hsp40) homolog, subfamily C, member 21	NM_001012339 /// NM_194283	0.679039	-1.47267	1.6602	1.6602	3.13287
14042	204588_s_at	SLC7A7	chr14q11.2	chr14	chr14:23242433-23288958 (-)	solute carrier family 7 (cationic amino acid transporter, y+ system), member 7	NM_001126105 /// NM_001126106 /// NM_003982	0.679355	-1.47198	1.14188	1.14188	2.61386
38128	228867_at	TATDN3	chr1q32.3	chr01	chr1:212988926-212989964 (+)	TatD DNase domain containing 3	NM_001042552 /// NM_001042553 /// NM_001146169 /// NM_001146170 /// NM_001146171	0.679464	-1.47175	1.28286	1.28286	2.75461
21497	212184_s_at	TAB2	chr6q25.1	chr06	chr6:149691027-149732743 (+)	TGF-beta activated kinase 1/MAP3K7 binding protein 2	NM_015093	0.679539	-1.47159	1.15575	1.15575	2.62734
35032	225768_at	NR1D2	chr3p24.2	chr03	chr3:24020462-24022108 (+)	nuclear receptor subfamily 1, group D, member 2	NM_001145425 /// NM_005126	0.679595	-1.47147	1.27871	1.27871	2.75018
26964	217672_x_at	EIF1	chr17q21.2	chr17	chr17:39847565-39847763 (+)	eukaryotic translation initiation factor 1	NM_005801	0.679686	-1.47127	1.5058	1.5058	2.97707
11089	201634_s_at	CYB5B	chr16q22.1	chr16	chr16:69458562-69497707 (+)	cytochrome b5 type B (outer mitochondrial membrane)	NM_030579	0.679756	-1.47112	1.32344	1.32344	2.79456
41281	232020_at	SMURF2	chr17q22-q23	chr17	chr17:62539404-62541543 (-)	SMAD specific E3 ubiquitin protein ligase 2	NM_022739	0.679971	-1.47065	1.21495	1.21495	2.6856
41326	232065_x_at	CENPL	chr1q25.1	chr01	chr1:173768689-173793269 (-)	centromere protein L	NM_001127181 /// NM_001171182 /// NM_033319	0.680047	-1.47049	1.32432	1.32432	2.79481
14874	205420_at	PEX7	chr6q23.3	chr06	chr6:137143722-137235059 (+)	peroxisomal biogenesis factor 7	NM_000288	0.680063	-1.47045	1.27165	1.27165	2.7421
10916	201461_s_at	MAPKAPK2	chr1q32	chr01	chr1:206858288-206906208 (+)	mitogen-activated protein kinase-activated protein kinase 2	NM_004759 /// NM_032960	0.680103	-1.47037	1.17742	1.17742	2.64779
24900	215600_x_at	FBXW12	chr3p21.31	chr03	chr3:48438207-48440234 (-)	F-box and WD repeat domain containing 12	NM_001159927 /// NM_001159929 /// NM_207102	0.680304	-1.46993	1.47852	1.47852	2.94845
32134	222848_at	CENPK	chr5p15.2-q12.3	chr05	chr5:64813593-64858985 (-)	centromere protein K	NM_022145	0.680332	-1.46987	1.36291	1.36291	2.83278
22238	212927_at	SMC5	chr9q21.12	chr09	chr9:72873939-72969786 (+)	structural maintenance of chromosomes 5	NM_015110	0.680471	-1.46957	1.36516	1.36516	2.83473
27959	218668_s_at	RAP2C	chrXq25	chrX	chrX:131337052-131351312 (-)	RAP2C, member of RAS oncogene family	NM_021183	0.68059	-1.46931	1.15173	1.15173	2.62104
35948	226686_at	CISD2	chr4q24	chr10	chr10:38910384-38911653 (+)	CDGSH iron sulfur domain 2	NM_001008388	0.680808	-1.46884	1.88512	1.88512	3.35396
1820	1554767_s_at	CRYZL1	chr21q21.3	chr21	chr21:34988608-35003865 (-)	crystallin, zeta (quinone reductase)-like 1	NM_145858	0.680962	-1.46851	1.10204	1.10204	2.57055
18094	208671_at	SERINC1	chr6q22.31	chr06	chr6:122764751-122792936 (-)	serine incorporator 1	NM_020755	0.681095	-1.46822	1.33118	1.33118	2.7994
44696	235440_at	SPTY2D1	chr11p15.1	chr11	chr11:18628929-18630001 (-)	SPT2, Suppressor of Ty, domain containing 1 (S. cerevisiae)	NM_194285	0.681114	-1.46818	1.12698	1.12698	2.59516
4267	1558532_at	TPM1	chr15q22.1	chr15	chr15:63338019-63341586 (+)	tropomyosin 1 (alpha)	NM_000366 /// NM_001018004 /// NM_001018005 /// NM_001018006 /// NM_001018007 /// NM_00	0.68124	-1.46791	1.29122	1.29122	2.75913
53172	243916_x_at	UBLCP1	chr5q33.3	chr05	chr5:158712205-158712402 (+)	ubiquitin-like domain containing CTD phosphatase 1	NM_145049	0.681402	-1.46756	1.41237	1.41237	2.87993
16735	207283_at	RPL23AP32	chr2p16.2	chr02	chr2:54754706-54756989 (+)	ribosomal protein L23a pseudogene 32	NR_002229	0.681475	-1.4674	1.32377	1.32377	2.79117
32619	223335_at	TMEM69	chr1p34.1	chr01	chr1:46153867-46160106 (+)	transmembrane protein 69	NM_016486	0.681602	-1.46713	1.17206	1.17206	2.63919
30322	221031_s_at	APOLD1	chr12p13.1	chr12	chr12:12939841-12944397 (+)	apolipoprotein L domain containing 1	NM_001130415 /// NM_030817	0.681739	-1.46684	1.00562	1.00562	2.47246
47276	238020_at	PSMC2	chr7q22.1-q22.3	chr07	chr7:103009334-103009842 (+)	proteasome (prosome, macropain) 26S subunit, ATPase, 2	NM_002803	0.681818	-1.46667	1.43383	1.43383	2.9005
41113	231852_at	ERI1	chr8p23.1	chr08	chr8:8887894-8890313 (+)	exoribonuclease 1	NM_153332	0.681957	-1.46637	1.18265	1.18265	2.64902
18403	208982_at	PECAM1	chr17q23	chr17	chr17:62399862-62407083 (-)	platelet/endothelial cell adhesion molecule	NM_000442	0.682081	-1.4661	1.13258	1.13258	2.59868
28214	218923_at	CTBS	chr1p22	chr01	chr1:85018806-85040139 (-)	chitobiase, di-N-acetyl-	NM_004388	0.682242	-1.46576	1.31912	1.31912	2.78488
24093	214790_at	SENP6	chr6q13-q14.3	chr06	chr6:76344420-76389582 (+)	SUMO1/sentrin specific peptidase 6	NM_001100409 /// NM_015571	0.682248	-1.46574	1.29468	1.29468	2.76042
52920	243664_at	TXNL1	chr18q21.31	chr18	chr18:54270528-54271100 (-)	Thioredoxin-like 1	NM_004786 /// NR_024546	0.682432	-1.46535	1.12365	1.12365	2.589
52023	242767_at	LMCD1	chr3p26-p24	chr03	chr3:8592531-8592958 (+)	LIM and cysteine-rich domains 1	NM_014583	0.682564	-1.46506	1.21118	1.21118	2.67624
22229	212918_at	RECQL	chr12p12	chr11	chr11:106696067-106696962 (+)	RecQ protein-like (DNA helicase Q1-like)	NM_002907 /// NM_032941	0.682716	-1.46474	1.12554	1.12554	2.59028
30923	221634_at	RPL23AP7	chr2q14	chr01	chr1:249230778-249231559 (+)	ribosomal protein L23a pseudogene 7	NR_000029 /// NR_024528 /// NR_024529 /// NR_024530 /// NR_024531	0.682806	-1.46454	1.35198	1.35198	2.81652
7363	1563796_s_at	EARS2	chr16p12.2	chr16	chr16:23534043-23568685 (-)	glutamyl-tRNA synthetase 2, mitochondrial (putative)	NM_001083614 /// NR_003501	0.68297	-1.46419	1.09505	1.09505	2.55924
16004	206551_x_at	KLHL24	chr3q27.1	chr03	chr3:183368467-183390793 (+)	kelch-like 24 (Drosophila)	NM_017644	0.682976	-1.46418	1.10708	1.10708	2.57126
24191	214889_at	FAM149A	chr4q35.1	chr04	chr4:187075641-187093296 (+)	family with sequence similarity 149, member A	NM_001006655 /// NM_015398	0.682975	-1.46418	1.04995	1.04995	2.51413
18346	208924_at	RNF11	chr1p32	chr01	chr1:51702301-51738778 (+)	ring finger protein 11	NM_014372	0.68304	-1.46404	1.13818	1.13818	2.60222
19163	209748_at	SPAST	chr2p24-p21	chr02	chr2:32288679-32382705 (+)	spastin	NM_014946 /// NM_199436	0.683111	-1.46389	1.09306	1.09306	2.55695
35337	226074_at	PPM1M	chr3p21.2	chr03	chr3:52280247-52284613 (+)	protein phosphatase, Mg2+/Mn2+ dependent, 1M	NM_001122870 /// NM_144641	0.683122	-1.46387	1.01366	1.01366	2.47753
22951	213644_at	CCDC46	chr17q24.1	chr17	chr17:63631657-63923809 (-)	coiled-coil domain containing 46	NM_001037325 /// NM_145036	0.683192	-1.46372	1.08033	1.08033	2.54405
14545	205091_x_at	RECQL	chr12p12	chr12	chr12:21622679-21654529 (-)	RecQ protein-like (DNA helicase Q1-like)	NM_002907 /// NM_032941	0.68336	-1.46336	1.24377	1.24377	2.70713
32048	222762_x_at	LIMD1	chr3p21.3	chr03	chr3:45636350-45722755 (+)	LIM domains containing 1	NM_014240	0.683819	-1.46238	1.33066	1.33066	2.79304
45125	235869_at	LOC100129858	chr4q31.1	chr04	chr4:141281595-141294686 (-)	hypothetical LOC100129858	NR_033939	0.683904	-1.46219	1.29648	1.29648	2.75867
25646	216348_at	RPS17	chr15q	chr22	chr22:32435470-32435929 (+)	ribosomal protein S17	NM_001021	0.683973	-1.46205	1.79207	1.79207	3.25412
19016	209599_s_at	PRUNE	chr1q21	chr01	chr1:150980978-151008295 (+)	prune homolog (Drosophila)	NM_021222	0.6841	-1.46177	1.17406	1.17406	2.63583
32964	223681_s_at	INADL	chr1p31.3	chr01	chr1:62274144-62629174 (+)	InaD-like (Drosophila)	NM_176877	0.684106	-1.46176	1.45992	1.45992	2.92168
18719	209298_s_at	ITSN1	chr21q22.1-q22.2	chr21	chr21:35014783-35210742 (+)	intersectin 1 (SH3 domain protein)	NM_001001132 /// NM_003024	0.684208	-1.46154	1.01468	1.01468	2.47622
47997	238741_at	FAM83A	chr8q24.13	chr08	chr8:124221186-124221779 (+)	family with sequence similarity 83, member A	NM_032899 /// NM_207006	0.684473	-1.46098	1.57273	1.57273	3.03371
14410	204956_at	MTAP	chr9p21	chr09	chr9:21802634-21863282 (+)	methylthioadenosine phosphorylase	NM_002451	0.684566	-1.46078	1.13619	1.13619	2.59697
16073	206620_at	GRAP	chr17p11.2	chr01	chr1:209346364-209346905 (+)	GRB2-related adaptor protein	NM_006613	0.685046	-1.45976	1.1254	1.1254	2.58516
17167	207719_x_at	CEP170	chr1q44	chr04	chr4:119388743-119477273 (+)	centrosomal protein 170kDa	NM_001042404 /// NM_001042405 /// NM_014812	0.685211	-1.45941	1.3075	1.3075	2.76691
12024	202569_s_at	MARK3	chr14q32.3	chr14	chr14:103852196-103970163 (+)	MAP/microtubule affinity-regulating kinase 3	NM_001128918 /// NM_001128919 /// NM_001128920 /// NM_001128921 /// NM_002376	0.685215	-1.4594	1.17465	1.17465	2.63405
10754	201299_s_at	MOBKL1B	chr2p13.1	chr02	chr2:74381986-74405983 (-)	MOB1, Mps One Binder kinase activator-like 1B (yeast)	NM_018221	0.685246	-1.45933	1.11672	1.11672	2.57605
35049	225785_at	REEP3	chr10q21.3	chr10	chr10:65382594-65384881 (+)	receptor accessory protein 3	NM_001001330	0.685305	-1.4592	1.34198	1.34198	2.80118
54047	244790_at	MTCP1	chrXq28	chrX	chrX:154292308-154292837 (-)	mature T-cell proliferation 1	NM_001018025	0.685318	-1.45918	1.35655	1.35655	2.81573
42343	233083_at	MTHFD2L	chr4q13.3	chr04	chr4:75046788-75048675 (+)	methylenetetrahydrofolate dehydrogenase (NADP+ dependent) 2-like	NM_001144978	0.685323	-1.45917	1.3219	1.3219	2.78107
17164	207716_at	KRT38	chr17q12-q21	chr17	chr17:39592620-39597596 (-)	keratin 38	NM_006771	0.685323	-1.45917	1.10704	1.10704	2.56621
46578	237322_at	MIAT	chr22q12.1	chr22	chr22:27067339-27067793 (+)	myocardial infarction associated transcript (non-protein coding)	NR_003491 /// NR_033319 /// NR_033320 /// NR_033321	0.685323	-1.45917	1.09557	1.09557	2.55474
12881	203427_at	ASF1A	chr6q22.31	chr06	chr6:119215385-119230330 (+)	ASF1 anti-silencing function 1 homolog A (S. cerevisiae)	NM_014034	0.685647	-1.45848	1.14991	1.14991	2.60839
23434	214128_at	DAGLA	chr11q12.2	chr11	chr11:61503087-61514474 (+)	diacylglycerol lipase, alpha	NM_006133	0.685707	-1.45835	1.17725	1.17725	2.6356
11125	201670_s_at	MARCKS	chr6q22.2	chr06	chr6:114178616-114182318 (+)	myristoylated alanine-rich protein kinase C substrate	NM_002356	0.685754	-1.45825	1.13179	1.13179	2.59004
54085	244828_x_at	NAF1	chr4q32.2	chr04	chr4:164049669-164050132 (-)	nuclear assembly factor 1 homolog (S. cerevisiae)	NM_001128931 /// NM_138386	0.686026	-1.45767	1.31616	1.31616	2.77383
19132	209717_at	EVI5	chr1p22.1	chr01	chr1:92974252-93257961 (-)	ecotropic viral integration site 5	NM_005665	0.686098	-1.45752	1.25318	1.25318	2.7107
10994	201539_s_at	FHL1	chrXq26	chrX	chrX:135288570-135292286 (+)	four and a half LIM domains 1	NM_001159699 /// NM_001159700 /// NM_001159701 /// NM_001159702 /// NM_001159703 /// NM	0.686205	-1.45729	1.14821	1.14821	2.6055
38581	229320_at	C2orf55	chr2q11.2	chr02	chr2:99439221-99439734 (-)	chromosome 2 open reading frame 55	NM_207362	0.686401	-1.45687	1.34357	1.34357	2.80044
33870	224604_at	C4orf3	chr4q26	chr04	chr4:120218423-120221838 (-)	chromosome 4 open reading frame 3	NM_001001701 /// NM_001170330	0.686496	-1.45667	1.28346	1.28346	2.74013
28985	219694_at	FAM105A	chr5p15.2	chr05	chr5:14581931-14611205 (+)	family with sequence similarity 105, member A	NM_019018	0.686562	-1.45653	1.17838	1.17838	2.63491
18313	208891_at	DUSP6	chr12q22-q23	chr12	chr12:89741838-89746164 (-)	dual specificity phosphatase 6	NM_001946 /// NM_022652	0.686852	-1.45592	1.2167	1.2167	2.67262
11867	202412_s_at	USP1	chr1p31.3	chr01	chr1:62902382-62919996 (+)	ubiquitin specific peptidase 1	NM_001017415 /// NM_001017416 /// NM_003368	0.687064	-1.45547	1.24377	1.24377	2.69924
14526	205072_s_at	XRCC4	chr5q14.2	chr05	chr5:82373316-82649577 (+)	X-ray repair complementing defective repair in Chinese hamster cells 4	NM_003401 /// NM_022406 /// NM_022550	0.687092	-1.45541	1.69365	1.69365	3.14906
21268	211953_s_at	IPO5	chr13q32.2	chr13	chr13:98606372-98676582 (+)	importin 5	NM_002271	0.687109	-1.45537	1.19843	1.19843	2.6538
35529	226266_at	PGS1	chr17q25.3	chr17	chr17:76396911-76418665 (+)	phosphatidylglycerophosphate synthase 1	NM_024419	0.68714	-1.45531	1.24	1.24	2.69531
35589	226326_at	PCGF5	chr10q23.32	chr10	chr10:93042790-93044086 (+)	polycomb group ring finger 5	NM_032373	0.687355	-1.45485	1.25248	1.25248	2.70733
16008	206555_s_at	THUMPD1	chr16p12.3	chr16	chr16:20747689-20753140 (-)	THUMP domain containing 1	NM_017736	0.687617	-1.4543	1.30724	1.30724	2.76154
40035	230774_at	PTGR2	chr14q24.3	chr14	chr14:74350831-74351286 (+)	prostaglandin reductase 2	NM_001146154 /// NM_001146155 /// NM_152444	0.687651	-1.45423	1.25319	1.25319	2.70742
38388	229127_at	JAM2	chr21q21.2	chr21	chr21:27088444-27089991 (+)	junctional adhesion molecule 2	NM_021219	0.68843	-1.45258	1.3258	1.3258	2.77838
36473	227211_at	PHF19	chr9q33.2	chr09	chr9:123631852-123639499 (-)	PHD finger protein 19	NM_001009936 /// NM_015651	0.688595	-1.45223	1.30544	1.30544	2.75767
41364	232103_at	BPNT1	chr1q41	chr01	chr1:220230823-220263111 (-)	3'(2'), 5'-bisphosphate nucleotidase 1	NM_006085	0.688853	-1.45169	1.41617	1.41617	2.86786
41533	232272_at	ZNF624	chr17p11.2	chr17	chr17:16524048-16528095 (-)	zinc finger protein 624	NM_020787	0.689694	-1.44992	1.24987	1.24987	2.69979
18964	209544_at	RIPK2	chr8q21	chr08	chr8:90770064-90803290 (+)	receptor-interacting serine-threonine kinase 2	NM_003821	0.690096	-1.44907	1.38848	1.38848	2.83755
12037	202582_s_at	RANBP9	chr6p23	chr06	chr6:13621730-13711334 (-)	RAN binding protein 9	NM_005493	0.690356	-1.44853	1.31471	1.31471	2.76324
31438	222151_s_at	CEP63	chr3q22.2	chr03	chr3:134204632-134293853 (+)	centrosomal protein 63kDa	NM_001042383 /// NM_001042384 /// NM_001042400 /// NM_025180	0.690739	-1.44773	1.37552	1.37552	2.82325
16223	206770_s_at	SLC35A3	chr1p21	chr01	chr1:100435539-100489006 (+)	solute carrier family 35 (UDP-N-acetylglucosamine (UDP-GlcNAc) transporter), member A3	NM_012243	0.690757	-1.44769	1.35206	1.35206	2.79975
44410	235154_at	TAF3	chr10p15.1	chr10	chr10:8006513-8007660 (+)	TAF3 RNA polymerase II, TATA box binding protein (TBP)-associated factor, 140kDa	NM_031923	0.690767	-1.44767	1.66141	1.66141	3.10908
23895	214590_s_at	UBE2D1	chr10q21.1	chr10	chr10:60094732-60129023 (+)	ubiquitin-conjugating enzyme E2D 1 (UBC4/5 homolog, yeast)	NM_003338	0.691039	-1.4471	1.33709	1.33709	2.78419
28936	219645_at	CASQ1	chr1q21	chr01	chr1:160160408-160171676 (+)	calsequestrin 1 (fast-twitch, skeletal muscle)	NM_001231	0.69124	-1.44667	1.23941	1.23941	2.68608
30851	221561_at	SOAT1	chr1q25	chr01	chr1:179262971-179323738 (+)	sterol O-acyltransferase 1	NM_003101	0.691366	-1.44641	1.60566	1.60566	3.05207
31521	222235_s_at	CSGALNACT2	chr10q11.21	chr10	chr10:43678700-43680744 (+)	chondroitin sulfate N-acetylgalactosaminyltransferase 2	NM_018590	0.691375	-1.44639	1.23428	1.23428	2.68067
44954	235698_at	ZFP90	chr16q22.1	chr16	chr16:68599393-68599864 (+)	zinc finger protein 90 homolog (mouse)	NM_133458	0.691477	-1.44618	1.2788	1.2788	2.72498
13950	204496_at	STRN3	chr14q13-q21	chr14	chr14:31363088-31495589 (-)	striatin, calmodulin binding protein 3	NM_001083893 /// NM_014574	0.6919	-1.4453	1.28079	1.28079	2.72609
31580	222294_s_at	RAB27A	chr15q15-q21.1	chr15	chr15:55495163-55495422 (-)	RAB27A, member RAS oncogene family	NM_004580 /// NM_183234 /// NM_183235 /// NM_183236	0.692108	-1.44486	1.24092	1.24092	2.68578
35382	226119_at	PCMTD1	chr8q11.23	chr08	chr8:52730139-52730958 (-)	protein-L-isoaspartate (D-aspartate) O-methyltransferase domain containing 1	NM_052937	0.692356	-1.44434	1.31348	1.31348	2.75782
13237	203783_x_at	POLRMT	chr19p13.3	chr17	chr17:60214283-60218000 (-)	polymerase (RNA) mitochondrial (DNA directed)	NM_005035	0.692984	-1.44303	1.22631	1.22631	2.66934
11498	202043_s_at	SMS	chrXp22.1	chr01	chr1:160864771-160866347 (+)	spermine synthase	NM_004595	0.693028	-1.44294	1.21822	1.21822	2.66116
44455	235199_at	RNF125	chr18q12.1	chr18	chr18:29651973-29653153 (+)	ring finger protein 125	NM_017831	0.693038	-1.44292	1.25694	1.25694	2.69986
37804	228543_at	PET117	chr20p11.23	chr20	chr20:18123337-18123810 (+)	cytochrome c oxidase assembly factor-like	NM_001164811	0.693328	-1.44232	1.29647	1.29647	2.73879
10821	201366_at	ANXA7	chr10q22.2	chr10	chr10:75135203-75173808 (-)	annexin A7	NM_001156 /// NM_004034	0.693411	-1.44215	1.24629	1.24629	2.68844
29225	219934_s_at	SULT1E1	chr4q13.1	chr04	chr4:70707657-70725863 (-)	sulfotransferase family 1E, estrogen-preferring, member 1	NM_005420	0.693494	-1.44197	1.38804	1.38804	2.83001
10989	201534_s_at	UBL3	chr13q12-q13	chr13	chr13:30339748-30423781 (-)	ubiquitin-like 3	NM_007106	0.69377	-1.4414	1.20862	1.20862	2.65002
27450	218158_s_at	APPL1	chr3p21.1-p14.3	chr03	chr3:57261853-57307496 (+)	adaptor protein, phosphotyrosine interaction, PH domain and leucine zipper containing 1	NM_012096	0.694087	-1.44074	1.41239	1.41239	2.85313
28227	218936_s_at	CCDC59	chr12q21.31	chr12	chr12:82746619-82752172 (-)	coiled-coil domain containing 59	NM_014167 /// NR_033192	0.694252	-1.4404	1.23958	1.23958	2.67998
13767	204313_s_at	CREB1	chr2q34	chr02	chr2:208394663-208463561 (+)	cAMP responsive element binding protein 1	NM_004379 /// NM_134442	0.694357	-1.44018	1.27352	1.27352	2.7137
8087	1565908_at	NADSYN1	chr11q13.4	chr11	chr11:71174909-71176904 (-)	NAD synthetase 1	NM_018161	0.694404	-1.44008	1.33516	1.33516	2.77524
35858	226596_x_at	LOC729852	chr7p21.3	chr07	chr7:7680399-7918849 (+)	hypothetical LOC729852	NR_034084	0.694565	-1.43975	1.32117	1.32117	2.76092
11628	202173_s_at	VEZF1	chr17q22	chr17	chr17:56051119-56065513 (-)	vascular endothelial zinc finger 1	NM_007146	0.694686	-1.4395	1.28984	1.28984	2.72934
17572	208137_x_at	ZNF611	chr19q13.41	chr19	chr19:53206861-53208017 (-)	zinc finger protein 611	NM_001161499 /// NM_001161500 /// NM_001161501 /// NM_030972	0.695269	-1.43829	1.25405	1.25405	2.69234
11892	202437_s_at	CYP1B1	chr2p21	chr02	chr2:38294745-38303292 (-)	cytochrome P450, family 1, subfamily B, polypeptide 1	NM_000104	0.695662	-1.43748	1.27132	1.27132	2.7088
15838	206385_s_at	ANK3	chr10q21	chr10	chr10:61788159-62149488 (-)	ankyrin 3, node of Ranvier (ankyrin G)	NM_001149 /// NM_020987	0.69585	-1.43709	1.40612	1.40612	2.84321
10141	200686_s_at	SRSF11	chr1p31	chr01	chr1:70671406-70717684 (+)	serine/arginine-rich splicing factor 11	NM_001190987 /// NM_004768	0.696015	-1.43675	1.65588	1.65588	3.09263
34445	225181_at	ARID1B	chr6q25.1	chr06	chr6:157454241-157530396 (+)	AT rich interactive domain 1B (SWI1-like)	NM_017519 /// NM_020732	0.696069	-1.43664	1.52368	1.52368	2.96032
19836	210431_at	ALPPL2	chr2q37	chr02	chr2:233271552-233275422 (+)	alkaline phosphatase, placental-like 2	NM_031313	0.696491	-1.43577	1.28891	1.28891	2.72468
37353	228092_at	CREM	chr10p11.21	chr10	chr10:35415925-35468775 (+)	cAMP responsive element modulator	NM_001881 /// NM_181571 /// NM_182717 /// NM_182718 /// NM_182719 /// NM_182720 /// NM_	0.696644	-1.43545	1.26217	1.26217	2.69762
32097	222811_at	FTSJD1	chr16q22.2	chr16	chr16:71316204-71319957 (-)	FtsJ methyltransferase domain containing 1	NM_001099642 /// NM_018348	0.696741	-1.43525	1.22119	1.22119	2.65644
8850	1568765_at	SERPINE1	chr7q21.3-q22	chr07	chr7:100770382-100771190 (+)	serpin peptidase inhibitor, clade E (nexin, plasminogen activator inhibitor type 1), me	NM_000602 /// NM_001165413	0.696768	-1.4352	1.27457	1.27457	2.70977
32562	223278_at	GJB2	chr13q11-q12	chr13	chr13:20761610-20763919 (-)	gap junction protein, beta 2, 26kDa	NM_004004	0.696836	-1.43506	1.32468	1.32468	2.75974
54149	266_s_at	CD24	chr6q21	chr15	chr15:56363562-56366276 (+)	CD24 molecule	NM_013230	0.697138	-1.43444	1.40331	1.40331	2.83775
34397	225133_at	KLF3	chr4p14	chr04	chr4:38699279-38702663 (+)	Kruppel-like factor 3 (basic)	NM_016531	0.697229	-1.43425	1.36164	1.36164	2.79589
21948	212636_at	QKI	chr6q26	chr06	chr6:163836231-163991477 (+)	quaking homolog, KH domain RNA binding (mouse)	NM_006775 /// NM_206853 /// NM_206854 /// NM_206855	0.697742	-1.43319	1.36138	1.36138	2.79457
8176	1566147_a_at	LOC375010	chr1q21.1	chr01	chr1:142872503-142874055 (+)	ankyrin repeat domain 20 family, member A pseudogene	XR_110791	0.697933	-1.4328	1.22878	1.22878	2.66158
53763	244506_at	TMTC1	chr12p11.22	chr12	chr12:29657686-29658489 (-)	transmembrane and tetratricopeptide repeat containing 1	NM_001193451 /// NM_175861	0.698005	-1.43265	1.26113	1.26113	2.69378
28712	219421_at	TTC33	chr5p13.1	chr05	chr5:40714578-40756010 (-)	tetratricopeptide repeat domain 33	NM_012382	0.698059	-1.43254	1.21742	1.21742	2.64996
30318	221027_s_at	PLA2G12A	chr4q25	chr01	chr1:52834206-52835017 (+)	phospholipase A2, group XIIA	NM_030821	0.69835	-1.43195	1.35124	1.35124	2.78319
39698	230437_s_at	PRKCB	chr16p11.2	chr16	chr16:24046814-24185901 (-)	Protein kinase C, beta	NM_002738 /// NM_212535	0.698364	-1.43192	1.49239	1.49239	2.92431
20800	211464_x_at	CASP6	chr4q25	chr04	chr4:110609784-110624551 (-)	caspase 6, apoptosis-related cysteine peptidase	NM_001226 /// NM_032992	0.698448	-1.43175	1.26224	1.26224	2.69399
28322	219031_s_at	NIP7	chr16q22.1	chr16	chr16:69373699-69376335 (+)	nuclear import 7 homolog (S. cerevisiae)	NM_016101	0.698652	-1.43133	1.22185	1.22185	2.65318
47582	238326_at	ODF3B	chr22q13.33	chr22	chr22:50968854-50970180 (+)	outer dense fiber of sperm tails 3B	NM_001014440	0.698654	-1.43132	1.54058	1.54058	2.9719
13047	203593_at	CD2AP	chr6p12	chr06	chr6:47445939-47594647 (+)	CD2-associated protein	NM_012120	0.69894	-1.43074	1.2429	1.2429	2.67364
30087	220796_x_at	SLC35E1	chr19p13.11	chr19	chr19:16676163-16683020 (-)	solute carrier family 35, member E1	NM_024881	0.699053	-1.43051	1.41351	1.41351	2.84402
19504	210093_s_at	MAGOH	chr1p32.3	chr01	chr1:53692599-53704207 (-)	mago-nashi homolog, proliferation-associated (Drosophila)	NM_002370	0.699102	-1.43041	1.5761	1.5761	3.00651
32156	222870_s_at	B3GNT2	chr2p15	chr02	chr2:62423273-62451864 (+)	UDP-GlcNAc:betaGal beta-1,3-N-acetylglucosaminyltransferase 2	NM_006577	0.699181	-1.43024	1.24914	1.24914	2.67938
53156	243900_at	WDR38	chr9q33.3	chr09	chr9:127619106-127620169 (+)	WD repeat domain 38	NM_001045476	0.699255	-1.43009	1.41399	1.41399	2.84408
19429	210017_at	MALT1	chr18q21	chr18	chr18:56338810-56417212 (+)	mucosa associated lymphoid tissue lymphoma translocation gene 1	NM_006785 /// NM_173844	0.699405	-1.42979	1.38687	1.38687	2.81666
12903	203449_s_at	TERF1	chr8q13	chr13	chr13:19254634-19257205 (+)	telomeric repeat binding factor (NIMA-interacting) 1	NM_003218 /// NM_017489	0.699833	-1.42891	1.3949	1.3949	2.82381
44881	235625_at	VPS41	chr7p14-p13	chr07	chr7:38762567-38763221 (-)	vacuolar protein sorting 41 homolog (S. cerevisiae)	NM_014396 /// NM_080631	0.700044	-1.42848	1.38675	1.38675	2.81523
48034	238778_at	MPP7	chr10p12.1	chr10	chr10:28339921-28340418 (-)	membrane protein, palmitoylated 7 (MAGUK p55 subfamily member 7)	NM_173496	0.700539	-1.42747	1.56624	1.56624	2.99371
12389	202933_s_at	YES1	chr18p11.31-p11.21	chr18	chr18:721746-812542 (-)	v-yes-1 Yamaguchi sarcoma viral oncogene homolog 1	NM_005433	0.700551	-1.42745	1.32044	1.32044	2.74789
35260	225997_at	MOBKL1A	chr4q13.3	chr04	chr4:71850260-71853883 (+)	MOB1, Mps One Binder kinase activator-like 1A (yeast)	NM_173468	0.700925	-1.42669	1.22683	1.22683	2.65352
32000	222714_s_at	LACTB2	chr8p22-q22.3	chr08	chr8:71549980-71581436 (-)	lactamase, beta 2	NM_016027	0.701	-1.42653	1.32307	1.32307	2.7496
11687	202232_s_at	EIF3M	chr11p13	chr11	chr11:32605383-32624011 (+)	eukaryotic translation initiation factor 3, subunit M	NM_006360	0.701674	-1.42516	1.25752	1.25752	2.68268
35584	226321_at	LYSMD3	chr5q14.3	chr05	chr5:89811446-89821049 (-)	LysM, putative peptidoglycan-binding, domain containing 3	NM_198273	0.702102	-1.4243	1.35115	1.35115	2.77545
34051	224786_at	SCOC	chr4q31.1	chr04	chr4:141294798-141303705 (+)	short coiled-coil protein	NM_001153446 /// NM_001153484 /// NM_001153552 /// NM_001153585 /// NM_001153635 /// NM	0.702293	-1.42391	1.29425	1.29425	2.71816
23205	213899_at	METAP2	chr12q22	chr12	chr12:95907708-95909039 (+)	methionyl aminopeptidase 2	NM_006838	0.702301	-1.42389	1.24637	1.24637	2.67026
1124	1553801_a_at	C14orf126	chr14q12	chr14	chr14:31916197-31926631 (-)	chromosome 14 open reading frame 126	NM_080664	0.702365	-1.42376	1.45423	1.45423	2.87799
5884	1561258_at	TMEM151B	chr6p21.1	chr06	chr6:44240800-44277874 (+)	transmembrane protein 151B	NM_001137560	0.702379	-1.42373	1.34361	1.34361	2.76734
28969	219678_x_at	DCLRE1C	chr10p13	chr10	chr10:14949897-14996094 (-)	DNA cross-link repair 1C	NM_001033855 /// NM_001033857 /// NM_001033858 /// NM_022487	0.702565	-1.42336	1.26737	1.26737	2.69073
47817	238561_s_at	UTP23	chr8q24.11	chr08	chr8:117784182-117785428 (+)	UTP23, small subunit (SSU) processome component, homolog (yeast)	NM_032334	0.702684	-1.42311	1.29506	1.29506	2.71817
14207	204753_s_at	HLF	chr17q22	chr17	chr17:53342399-53402425 (+)	hepatic leukemia factor	NM_002126	0.702714	-1.42305	1.31119	1.31119	2.73424
45146	235890_at	TBL1XR1	chr3q26.32	chr03	chr3:176737142-176737739 (-)	transducin (beta)-like 1 X-linked receptor 1	NM_024665	0.703286	-1.4219	1.39333	1.39333	2.81523
28162	218871_x_at	CSGALNACT2	chr10q11.21	chr10	chr10:43671397-43680740 (+)	chondroitin sulfate N-acetylgalactosaminyltransferase 2	NM_018590	0.703516	-1.42143	1.44243	1.44243	2.86386
17186	207738_s_at	NCKAP1	chr2q32	chr02	chr2:183789617-183902846 (-)	NCK-associated protein 1	NM_013436 /// NM_205842	0.70382	-1.42082	1.53752	1.53752	2.95834
16072	206619_at	DKK4	chr8p11.2-p11.1	chr08	chr8:42231586-42234673 (-)	dickkopf homolog 4 (Xenopus laevis)	NM_014420	0.704966	-1.41851	1.67164	1.67164	3.09015
29462	220171_x_at	KIAA1704	chr13q13-q14	chr13	chr13:45563731-45602402 (+)	KIAA1704	NM_018559	0.705504	-1.41743	1.35682	1.35682	2.77425
15113	205659_at	HDAC9	chr7p21.1	chr07	chr7:18535368-18708465 (+)	histone deacetylase 9	NM_014707 /// NM_058176 /// NM_178423 /// NM_178425	0.705625	-1.41718	1.24041	1.24041	2.65759
1050	1553686_at	C18orf25	chr18q21.1	chr18	chr18:43753992-43843260 (+)	chromosome 18 open reading frame 25	NM_001008239 /// NM_145055	0.705729	-1.41697	1.27655	1.27655	2.69352
13219	203765_at	GCA	chr2q24.2	chr02	chr2:163200647-163217629 (+)	grancalcin, EF-hand calcium binding protein	NM_012198	0.70583	-1.41677	1.24378	1.24378	2.66055
22712	213404_s_at	RHEB	chr7q36	chr10	chr10:47396161-47397185 (+)	Ras homolog enriched in brain	NM_005614	0.706194	-1.41604	1.26303	1.26303	2.67907
30303	221012_s_at	TRIM8	chr10q24.3	chr10	chr10:104404365-104418074 (+)	tripartite motif-containing 8	NM_030912	0.706963	-1.4145	1.42259	1.42259	2.83709
23453	214147_at	C1orf175	chr1p32.3	chr01	chr1:55119759-55175933 (+)	chromosome 1 open reading frame 175	NM_001039464 /// NR_026782	0.706987	-1.41445	1.308	1.308	2.72245
7204	1563431_x_at	CALM3	chr19q13.2-q13.3	chr19	chr19:47113836-47114039 (-)	Calmodulin 3 (phosphorylase kinase, delta)	NM_005184	0.707266	-1.41389	1.33926	1.33926	2.75315
39112	229851_s_at	C11orf54	chr11q21	chr11	chr11:93495001-93495508 (+)	chromosome 11 open reading frame 54	NM_014039	0.707462	-1.4135	1.49693	1.49693	2.91043
20747	211405_x_at	IFNA17	chr9p22	chr09	chr9:21227561-21228314 (-)	interferon, alpha 17	NM_021268	0.707616	-1.41319	1.60034	1.60034	3.01353
43953	234697_x_at	C3orf31	chr3p25.2	chr03	chr3:11846555-11849496 (-)	chromosome 3 open reading frame 31	NM_138807	0.707643	-1.41314	1.51865	1.51865	2.93179
26421	217127_at	CTH	chr1p31.1	chr01	chr1:70877065-70905276 (+)	cystathionase (cystathionine gamma-lyase)	NM_001190463 /// NM_001902 /// NM_153742	0.708236	-1.41196	1.25468	1.25468	2.66664
37022	227761_at	MYO5A	chr15q21	chr15	chr15:52599477-52600044 (-)	myosin VA (heavy chain 12, myoxin)	NM_000259 /// NM_001142495	0.708458	-1.41152	1.28828	1.28828	2.6998
50733	241477_at	NEIL1	chr15q24.2	chr15	chr15:75640126-75640564 (+)	nei endonuclease VIII-like 1 (E. coli)	NM_024608	0.708551	-1.41133	1.74866	1.74866	3.15999
35237	225974_at	TMEM64	chr8q21.3	chr08	chr8:91634227-91637416 (-)	transmembrane protein 64	NM_001008495 /// NM_001146273	0.708731	-1.41097	1.27792	1.27792	2.68889
3633	1557411_s_at	SLC25A43	chrXq24	chrX	chrX:118533286-118588435 (+)	solute carrier family 25, member 43	NM_145305	0.708773	-1.41089	1.32274	1.32274	2.73363
14742	205288_at	CDC14A	chr1p21	chr01	chr1:100818155-100985832 (+)	CDC14 cell division cycle 14 homolog A (S. cerevisiae)	NM_003672 /// NM_033312 /// NM_033313	0.709009	-1.41042	1.29393	1.29393	2.70435
30653	221363_x_at	GPR25	chr1q32.1	chr01	chr1:200842165-200843251 (+)	G protein-coupled receptor 25	NM_005298	0.709045	-1.41035	1.35899	1.35899	2.76934
18013	208588_at	FKSG2	chr8p11.2	chr08	chr8:36745996-36746828 (+)	tumor protein, translationally-controlled 1 pseudogene	---	0.709076	-1.41029	1.7123	1.7123	3.12259
30066	220775_s_at	UEVLD	chr11p15.1	chr11	chr11:18553244-18601065 (-)	UEV and lactate/malate dehyrogenase domains	NM_001040697 /// NM_018314	0.7095	-1.40944	1.26977	1.26977	2.67921
19082	209666_s_at	CHUK	chr10q24-q25	chr10	chr10:101948124-101989352 (-)	conserved helix-loop-helix ubiquitous kinase	NM_001278	0.709504	-1.40943	1.26245	1.26245	2.67188
13264	203810_at	DNAJB4	chr1p31.1	chr01	chr1:78470593-78483447 (+)	DnaJ (Hsp40) homolog, subfamily B, member 4	NM_007034	0.70975	-1.40895	1.30478	1.30478	2.71373
1131	1553810_a_at	KIAA1524	chr3q13.13	chr03	chr3:108269404-108308299 (-)	KIAA1524	NM_020890	0.709959	-1.40853	1.32405	1.32405	2.73258
37990	228729_at	CCNB1	chr5q12	chr05	chr5:68473326-68474072 (+)	cyclin B1	NM_031966	0.709969	-1.40851	1.32731	1.32731	2.73582
11284	201829_at	NET1	chr10p15	chr10	chr10:5488571-5500531 (+)	neuroepithelial cell transforming 1	NM_001047160 /// NM_005863	0.71028	-1.4079	1.32982	1.32982	2.73772
22818	213510_x_at	LOC220594	chr17p11.2	chr17	chr17:20326772-20336388 (+)	ubiquitin specific peptidase 6 (Tre-2 oncogene) pseudogene	NR_003554	0.710291	-1.40787	1.29742	1.29742	2.70529
13328	203874_s_at	SMARCA1	chrXq25	chrX	chrX:128580733-128652426 (-)	SWI/SNF related, matrix associated, actin dependent regulator of chromatin, subfamily a	NM_003069 /// NM_139035	0.710419	-1.40762	1.26422	1.26422	2.67184
23446	214140_at	SLC25A16	chr10q21.3	chr10	chr10:70242001-70242584 (-)	solute carrier family 25 (mitochondrial carrier; Graves disease autoantigen), member 16	NM_152707	0.71053	-1.4074	1.42742	1.42742	2.83482
36962	227701_at	C10orf118	chr10q25.3	chr10	chr10:115880622-115883220 (-)	chromosome 10 open reading frame 118	NM_018017	0.710574	-1.40731	1.30801	1.30801	2.71532
10891	201436_at	EIF4E	chr4q21-q25	chr17	chr17:47500655-47502297 (-)	eukaryotic translation initiation factor 4E	NM_001130678 /// NM_001130679 /// NM_001968	0.710591	-1.40728	1.43883	1.43883	2.84611
21030	211702_s_at	USP32	chr17q23.3	chr17	chr17:5044717-5076405 (+)	ubiquitin specific peptidase 32	NM_032582	0.710668	-1.40713	1.31029	1.31029	2.71742
24054	214751_at	ZNF468	chr19q13.41	chr19	chr19:53342042-53345361 (-)	zinc finger protein 468	NM_001008801 /// NM_199132	0.710883	-1.4067	1.34921	1.34921	2.75591
39061	229800_at	DCLK1	chr13q13	chr13	chr13:36420037-36420512 (-)	doublecortin-like kinase 1	NM_001195415 /// NM_001195416 /// NM_001195430 /// NM_004734	0.711506	-1.40547	1.2569	1.2569	2.66237
42012	232752_at	LOC100287616	chr15q24.1	chr15	chr15:74210055-74211045 (-)	Hypothetical protein LOC100287616	XR_109162 /// XR_109163 /// XR_111507 /// XR_111508	0.711947	-1.4046	1.3088	1.3088	2.7134
32094	222808_at	ALG13	chrXq23	chrX	chrX:110924412-110932024 (+)	asparagine-linked glycosylation 13 homolog (S. cerevisiae)	NM_001039210 /// NM_001099922 /// NM_001168385 /// NM_018466 /// NR_033124 /// NR_03312	0.713183	-1.40217	1.42928	1.42928	2.83145
22459	213149_at	DLAT	chr11q23.1	chr11	chr11:111933370-111935112 (+)	dihydrolipoamide S-acetyltransferase	NM_001931	0.713205	-1.40212	1.47767	1.47767	2.87979
26361	217065_at	TRD@	chr14q11.2	chr14	chr14:22447161-22985309 (-)	T cell receptor delta locus	---	0.713257	-1.40202	1.3124	1.3124	2.71442
12801	203347_s_at	MTF2	chr1p22.1	chr01	chr1:93544842-93603123 (+)	metal response element binding transcription factor 2	NM_001164391 /// NM_001164392 /// NM_001164393 /// NM_007358	0.713304	-1.40193	1.45315	1.45315	2.85508
37865	228604_at	FAM76A	chr1p35.3	chr01	chr1:28088386-28089627 (+)	family with sequence similarity 76, member A	NM_001143912 /// NM_001143913 /// NM_001143914 /// NM_001143915 /// NM_152660	0.714535	-1.39951	1.33903	1.33903	2.73854
11773	202318_s_at	SENP6	chr6q13-q14.3	chr06	chr6:76312225-76425606 (+)	SUMO1/sentrin specific peptidase 6	NM_001100409 /// NM_015571	0.71498	-1.39864	1.36355	1.36355	2.76219
13626	204172_at	CPOX	chr3q12	chr03	chr3:98298358-98312132 (-)	coproporphyrinogen oxidase	NM_000097	0.714995	-1.39861	1.28127	1.28127	2.67988
20146	210758_at	PSIP1	chr9p22.3	chr09	chr9:15054989-15056598 (+)	PC4 and SFRS1 interacting protein 1	NM_001128217 /// NM_021144 /// NM_033222	0.715198	-1.39822	1.25985	1.25985	2.65807
51086	241830_at	C20orf112	chr20q11.1-q11.23	chr20	chr20:31172371-31172798 (+)	Chromosome 20 open reading frame 112	NM_080616	0.715228	-1.39815	1.38697	1.38697	2.78512
44295	235039_x_at	LIN9	chr1q42.12	chr01	chr1:226419076-226426736 (-)	lin-9 homolog (C. elegans)	NM_173083	0.715228	-1.39815	1.27181	1.27181	2.66996
15082	205628_at	PRIM2	chr6p12-p11.1	chr06	chr6:57182421-57513375 (+)	primase, DNA, polypeptide 2 (58kDa)	NM_000947	0.715659	-1.39731	1.39258	1.39258	2.78989
39073	229812_at	USP48	chr1p36.12	chr01	chr1:22054343-22054979 (-)	ubiquitin specific peptidase 48	NM_001032730 /// NM_032236	0.716145	-1.39637	1.46325	1.46325	2.85962
18314	208892_s_at	DUSP6	chr12q22-q23	chr12	chr12:89741838-89746164 (-)	dual specificity phosphatase 6	NM_001946 /// NM_022652	0.717383	-1.39396	1.28753	1.28753	2.68149
9829	1570394_at	XRN1	chr3q23	chr03	chr3:142136685-142166852 (-)	5'-3' exoribonuclease 1	NM_001042604 /// NM_019001	0.717757	-1.39323	1.28584	1.28584	2.67907
24374	215073_s_at	NR2F2	chr15q26	chr15	chr15:96879397-96881666 (+)	nuclear receptor subfamily 2, group F, member 2	NM_001145155 /// NM_001145156 /// NM_001145157 /// NM_021005	0.71802	-1.39272	1.45773	1.45773	2.85045
35600	226337_at	GORAB	chr1q24.2	chr01	chr1:170501269-170522587 (+)	golgin, RAB6-interacting	NM_001146039 /// NM_152281 /// NR_027397	0.718391	-1.392	1.38856	1.38856	2.78056
11885	202430_s_at	PLSCR1	chr3q23	chr03	chr3:146232967-146262496 (-)	phospholipid scramblase 1	NM_021105	0.71859	-1.39161	1.28599	1.28599	2.6776
23499	214193_s_at	C1orf107	chr1q32.2	chr01	chr1:210025041-210025558 (+)	chromosome 1 open reading frame 107	NM_014388	0.719277	-1.39028	1.35327	1.35327	2.74355
54384	41387_r_at	KDM6B	chr17p13.1	chr17	chr17:7749254-7758114 (+)	lysine (K)-specific demethylase 6B	NM_001080424	0.719416	-1.39002	1.2599	1.2599	2.64992
14546	205092_x_at	ZBTB1	chr14q23.3	chr14	chr14:64971420-65000408 (+)	zinc finger and BTB domain containing 1	NM_001123329 /// NM_014950	0.719677	-1.38951	1.69587	1.69587	3.08538
20258	210876_at	ANXA2P1	chr4q31.3	chr04	chr4:154228620-154229958 (-)	annexin A2 pseudogene 1	NR_001562	0.720206	-1.38849	1.34626	1.34626	2.73475
21522	212209_at	MED13L	chr12q24.21	chr12	chr12:116396380-116457132 (-)	mediator complex subunit 13-like	NM_015335	0.720537	-1.38785	1.42124	1.42124	2.80909
10594	201139_s_at	SSB	chr2q31.1	chr02	chr2:170655423-170668569 (+)	Sjogren syndrome antigen B (autoantigen La)	NM_003142	0.720567	-1.3878	1.48251	1.48251	2.87031
31069	221782_at	DNAJC10	chr2q32.1	chr02	chr2:183604842-183643836 (+)	DnaJ (Hsp40) homolog, subfamily C, member 10	NM_018981	0.720868	-1.38722	1.26724	1.26724	2.65446
16085	206632_s_at	APOBEC3B	chr22q13.1-q13.2	chr22	chr22:39382345-39388783 (+)	apolipoprotein B mRNA editing enzyme, catalytic polypeptide-like 3B	NM_004900	0.721345	-1.3863	1.34008	1.34008	2.72638
22210	212898_at	TTI1	chr20q11.23	chr20	chr20:36611422-36661834 (-)	Tel2 interacting protein 1 homolog (S. pombe)	NM_014657	0.721768	-1.38549	1.34569	1.34569	2.73118
34131	224866_at	FAR1	chr11p15.2	chr11	chr11:13750681-13753889 (+)	fatty acyl CoA reductase 1	NM_032228	0.721772	-1.38548	1.26691	1.26691	2.65239
21610	212297_at	ATP13A3	chr3q29	chr03	chr3:194123402-194125811 (-)	ATPase type 13A3	NM_024524	0.722211	-1.38464	1.58402	1.58402	2.96866
730	1553264_a_at	SYN1	chrXp11.23	chrX	chrX:47432262-47479257 (-)	synapsin I	NM_006950 /// NM_133499	0.72222	-1.38462	1.5947	1.5947	2.97932
12816	203362_s_at	MAD2L1	chr4q27	chr14	chr14:61246607-61247980 (+)	MAD2 mitotic arrest deficient-like 1 (yeast)	NM_002358	0.722348	-1.38437	1.28709	1.28709	2.67146
32522	223238_s_at	PBRM1	chr3p21	chr13	chr13:20268546-20269866 (+)	polybromo 1	NM_018165 /// NM_018313 /// NM_181042	0.722603	-1.38389	1.35653	1.35653	2.74042
18896	209476_at	TMX1	chr14q22.1	chr14	chr14:51706893-51722762 (+)	thioredoxin-related transmembrane protein 1	NM_030755	0.72277	-1.38357	1.37566	1.37566	2.75923
6184	1561671_at	LOC286121	chr8q24.3	chr08	chr8:143485012-143488389 (+)	hypothetical protein LOC286121	---	0.722959	-1.3832	1.29255	1.29255	2.67575
13863	204409_s_at	EIF1AY	chrYq11.223	chrY	chrY:22737714-22754516 (+)	eukaryotic translation initiation factor 1A, Y-linked	NM_004681	0.724487	-1.38029	1.42607	1.42607	2.80636
12435	202979_s_at	CREBZF	chr11q14	chr11	chr11:85372112-85376146 (-)	CREB/ATF bZIP transcription factor	NM_001039618 /// NR_028024 /// NR_028025 /// NR_028026 /// NR_028027	0.72471	-1.37986	1.35954	1.35954	2.7394
21473	212160_at	XPOT	chr12q14.2	chr12	chr12:64798230-64842974 (+)	exportin, tRNA (nuclear export receptor for tRNAs)	NM_007235	0.725114	-1.37909	1.32455	1.32455	2.70364
5721	1561035_at	LOC100288282	chr15q26.3	chr15	chr15:101098884-101100003 (+)	Hypothetical protein LOC100288282	---	0.725337	-1.37867	1.53478	1.53478	2.91345
21373	212060_at	SR140	chr3q23	chr03	chr3:142720422-142779559 (+)	U2-associated SR140 protein	NM_001080415	0.725686	-1.37801	1.29253	1.29253	2.67054
26316	217019_at	RPS4X /// RPS4XP6	chr5p13.2 /// chrXq13.1	chr20	chr20:55176721-55177115 (+)	ribosomal protein S4, X-linked /// ribosomal protein S4X pseudogene 6	NM_001007	0.725729	-1.37792	1.42025	1.42025	2.79817
197	1552523_a_at	TIGD4	chr4q31.3	chr04	chr4:153690507-153701292 (-)	tigger transposable element derived 4	NM_145720	0.727034	-1.37545	1.37168	1.37168	2.74713
24667	215366_at	SNX13	chr7p21.1	chr07	chr7:17919052-17980117 (-)	sorting nexin 13	NM_015132	0.727422	-1.37472	1.66338	1.66338	3.0381
46093	236837_x_at	LOC650794	chr13q12.11	chr13	chr13:21879194-21879656 (+)	hypothetical LOC650794	XR_110104 /// XR_111367 /// XR_114682	0.727475	-1.37462	1.30851	1.30851	2.68313
32017	222731_at	ZDHHC2	chr8p22	chr08	chr8:17013835-17080241 (+)	zinc finger, DHHC-type containing 2	NM_016353	0.727539	-1.3745	1.47711	1.47711	2.85161
31959	222673_x_at	FAM122B	chrXq26.3	chr01	chr1:25757437-25826238 (+)	family with sequence similarity 122B	NM_001166599 /// NM_001166600 /// NM_001170756 /// NM_001170757 /// NM_145284	0.728042	-1.37355	1.38125	1.38125	2.7548
8971	1568957_x_at	SRGAP2P1	chr1p11.2	chr01	chr1:206578321-206581690 (+)	SLIT-ROBO Rho GTPase activating protein 2 pseudogene 1	---	0.728175	-1.3733	1.60922	1.60922	2.98252
34952	225688_s_at	PHLDB2	chr3q13.2	chr03	chr3:111667804-111695136 (+)	pleckstrin homology-like domain, family B, member 2	NM_001134437 /// NM_001134438 /// NM_001134439 /// NM_145753	0.728766	-1.37218	1.30104	1.30104	2.67322
12505	203049_s_at	TTC37	chr5q15	chr05	chr5:94799598-94890709 (-)	tetratricopeptide repeat domain 37	NM_014639	0.728873	-1.37198	1.49673	1.49673	2.86871
1876	1554834_a_at	RASSF5	chr1q32.1	chr01	chr1:206680878-206761044 (+)	Ras association (RalGDS/AF-6) domain family member 5	NM_182663 /// NM_182664 /// NM_182665	0.72918	-1.3714	1.59128	1.59128	2.96268
41227	231966_at	PPP1R9A	chr7q21.3	chr07	chr7:94540491-94922735 (+)	protein phosphatase 1, regulatory (inhibitor) subunit 9A	NM_001166160 /// NM_001166161 /// NM_001166162 /// NM_001166163 /// NM_017650	0.729207	-1.37135	1.28434	1.28434	2.65569
42463	233204_at	LOC728153	chr5q12.1	chr05	chr5:60671096-60675012 (-)	similar to FAM133B protein	XM_001128002 /// XM_001722995	0.729256	-1.37126	1.56982	1.56982	2.94108
5125	1560019_at	MGC11082	chr18p11.31	chr18	chr18:3604665-3888121 (+)	hypothetical LOC84777	XR_109464 /// XR_111762 /// XR_115163	0.729315	-1.37115	1.32165	1.32165	2.6928
10879	201424_s_at	CUL4A	chr13q34	chr13	chr13:113864286-113919399 (+)	cullin 4A	NM_001008895 /// NM_003589	0.729443	-1.37091	1.36831	1.36831	2.73922
3382	1557002_x_at	ESPNL	chr2q37.3	chr02	chr2:239016526-239041927 (+)	espin-like	NM_194312	0.729471	-1.37086	1.45384	1.45384	2.8247
50441	241185_at	SAE1	chr19q13.32	chr19	chr19:47692828-47693403 (+)	SUMO1 activating enzyme subunit 1	NM_001145713 /// NM_001145714 /// NM_005500 /// NR_027280	0.730124	-1.36963	1.58967	1.58967	2.9593
27858	218566_s_at	CHORDC1	chr11q14.3	chr01	chr1:70996128-70998151 (+)	cysteine and histidine-rich domain (CHORD)-containing 1	NM_001144073 /// NM_012124	0.730157	-1.36957	1.34741	1.34741	2.71698
26558	217266_at	RPL15	chr3p24.2	chr03	chr3:23959350-23960992 (+)	ribosomal protein L15	NM_002948	0.73023	-1.36943	1.28169	1.28169	2.65112
36411	227149_at	TNRC6C	chr17q25.3	chr17	chr17:76045869-76101022 (+)	trinucleotide repeat containing 6C	NM_001142640 /// NM_018996	0.73078	-1.3684	1.37938	1.37938	2.74778
27870	218578_at	CDC73	chr1q25	chr01	chr1:193091197-193220554 (+)	cell division cycle 73, Paf1/RNA polymerase II complex component, homolog (S. cerevisia	NM_024529	0.73078	-1.3684	1.28116	1.28116	2.64956
32912	223629_at	PCDHB5	chr5q31	chr05	chr5:140514809-140517703 (+)	protocadherin beta 5	NM_015669	0.730914	-1.36815	1.44582	1.44582	2.81397
16439	206986_at	FGF18	chr5q34	chr05	chr5:170846666-170884192 (-)	fibroblast growth factor 18	NM_003862	0.730931	-1.36812	1.31789	1.31789	2.68601
16748	207296_at	ZNF343	chr20p13	chr20	chr20:1935336-2481389 (-)	zinc finger protein 343	NM_024325	0.731802	-1.36649	1.41868	1.41868	2.78517
27377	218085_at	CHMP5	chr9p13.3	chr09	chr9:33265047-33281510 (+)	chromatin modifying protein 5	NM_001195536 /// NM_016410	0.732217	-1.36572	1.6134	1.6134	2.97912
10715	201260_s_at	SYPL1	chr7q22.3	chr07	chr7:105730953-105753009 (-)	synaptophysin-like 1	NM_006754 /// NM_182715	0.733521	-1.36329	1.31127	1.31127	2.67456
19012	209595_at	GTF2F2	chr13q14	chr13	chr13:45694669-45858081 (+)	general transcription factor IIF, polypeptide 2, 30kDa	NM_004128	0.733802	-1.36277	1.39699	1.39699	2.75976
32376	223090_x_at	VEZT	chr12q22	chr12	chr12:95611575-95694946 (+)	vezatin, adherens junctions transmembrane protein	NM_017599	0.734856	-1.36081	1.42707	1.42707	2.78788
21520	212207_at	MED13L	chr12q24.21	chr12	chr12:116396380-116457132 (-)	mediator complex subunit 13-like	NM_015335	0.734901	-1.36073	1.35045	1.35045	2.71118
18232	208810_at	DNAJB6 /// TMEM135	chr11q14.2 /// chr7q36.3	chr07	chr7:157129746-157178533 (+)	DnaJ (Hsp40) homolog, subfamily B, member 6 /// transmembrane protein 135	NM_001168724 /// NM_005494 /// NM_022918 /// NM_058246 /// NR_033149	0.735333	-1.35993	1.30906	1.30906	2.66899
13600	204146_at	RAD51AP1	chr12p13.2-p13.1	chr12	chr12:4648032-4669212 (+)	RAD51 associated protein 1	NM_001130862 /// NM_006479	0.735723	-1.35921	1.35778	1.35778	2.71699
21699	212387_at	TCF4	chr18q21.1	chr18	chr18:52889984-52894502 (-)	transcription factor 4	NM_001083962 /// NM_003199	0.736605	-1.35758	1.39147	1.39147	2.74905
2204	1555272_at	RSPH10B2	chr7p22.1	chr07	chr7:6804844-6838992 (+)	radial spoke head 10 homolog B2 (Chlamydomonas)	NM_001099697	0.736741	-1.35733	1.29254	1.29254	2.64987
433	1552853_at	VWA5B1	chr1p36.12	chr01	chr1:20659407-20680744 (+)	von Willebrand factor A domain containing 5B1	NM_001039500	0.737	-1.35685	1.34573	1.34573	2.70258
12089	202634_at	POLR2K	chr8q22.2	chr08	chr8:101162825-101166231 (+)	polymerase (RNA) II (DNA directed) polypeptide K, 7.0kDa	NM_005034	0.737442	-1.35604	1.40553	1.40553	2.76157
23143	213836_s_at	WIPI1	chr17q24.2	chr17	chr17:66417421-66417880 (-)	WD repeat domain, phosphoinositide interacting 1	NM_017983	0.738368	-1.35434	1.35368	1.35368	2.70802
29753	220462_at	CSRNP3	chr2q24.3	chr02	chr2:166533004-166537203 (+)	cysteine-serine-rich nuclear protein 3	NM_001172173 /// NM_024969	0.738918	-1.35333	1.51773	1.51773	2.87106
20923	211591_s_at	PDE4A	chr19p13.2	chr19	chr19:10531332-10579169 (+)	phosphodiesterase 4A, cAMP-specific	NM_001111307 /// NM_001111308 /// NM_001111309 /// NM_006202	0.73894	-1.35329	1.7517	1.7517	3.10499
21340	212027_at	RBM25	chr14q24.3	chr14	chr14:73525239-73588842 (+)	RNA binding motif protein 25	NM_021239	0.739135	-1.35293	1.3547	1.3547	2.70763
31565	222279_at	LOC285830	chr6p22.1	chr06	chr6:29694377-29716772 (-)	hypothetical LOC285830	NR_026972 /// NR_026973	0.739495	-1.35227	1.41682	1.41682	2.76909
26201	216904_at	COL6A1	chr21q22.3	chr21	chr21:47420244-47424962 (-)	collagen, type VI, alpha 1	NM_001848	0.739866	-1.3516	1.29798	1.29798	2.64958
8737	1568377_x_at	DEFB124	chr20q11.1	chr20	chr20:30053329-30053459 (-)	defensin, beta 124	NM_001037500	0.740016	-1.35132	1.67098	1.67098	3.0223
1279	1554019_s_at	CEP57L1	chr6q21	chr06	chr6:109450505-109485108 (+)	centrosomal protein 57kDa-like 1	NM_001083535 /// NM_173830	0.74053	-1.35038	1.32898	1.32898	2.67936
25547	216248_s_at	NR4A2	chr2q22-q23	chr02	chr2:157180968-157189041 (-)	nuclear receptor subfamily 4, group A, member 2	NM_006186	0.741021	-1.34949	1.37609	1.37609	2.72558
50637	241381_at	CXorf36	chrXp11.3	chrX	chrX:45007962-45008608 (-)	chromosome X open reading frame 36	NM_024689 /// NM_176819	0.742166	-1.34741	1.38273	1.38273	2.73014
39111	229850_at	KDSR	chr18q21.3	chr18	chr18:60994970-60995702 (-)	3-ketodihydrosphingosine reductase	NM_002035	0.742353	-1.34707	1.42713	1.42713	2.7742
39434	230173_at	TRIM4	chr7q22-q31.1	chr07	chr7:99500912-99516765 (+)	Tripartite motif-containing 4	NM_033017 /// NM_033091	0.743133	-1.34565	1.34565	1.34565	2.6913
13857	204403_x_at	FAM115A	chr7q35	chr07	chr7:143295129-143306072 (+)	family with sequence similarity 115, member A	NM_014719	0.743266	-1.34541	1.51068	1.51068	2.85609
32158	222872_x_at	OBFC2A	chr2q32.3	chr02	chr2:192542870-192552291 (+)	oligonucleotide/oligosaccharide-binding fold containing 2A	NM_001031716 /// NR_024415	0.743571	-1.34486	1.40227	1.40227	2.74713
13655	204201_s_at	PTPN13	chr4q21.3	chr04	chr4:87515884-87736302 (+)	protein tyrosine phosphatase, non-receptor type 13 (APO-1/CD95 (Fas)-associated phospha	NM_006264 /// NM_080683 /// NM_080684 /// NM_080685	0.743726	-1.34458	1.46841	1.46841	2.81299
14704	205250_s_at	CEP290	chr12q21.32	chr12	chr12:88442793-88497965 (-)	centrosomal protein 290kDa	NM_025114	0.74388	-1.3443	1.36487	1.36487	2.70917
24225	214923_at	ATP6V1D	chr14q23-q24.2	chr14	chr14:67802646-67826650 (-)	ATPase, H+ transporting, lysosomal 34kDa, V1 subunit D	NM_015994	0.744034	-1.34402	1.30987	1.30987	2.65389
26561	217269_s_at	TMPRSS15	chr21q21|21q21.1	chr21	chr21:19642285-19756095 (-)	transmembrane protease, serine 15	NM_002772	0.744551	-1.34309	1.36735	1.36735	2.71044
35688	226425_at	CLIP4	chr2p23.2	chr02	chr2:29397247-29406674 (+)	CAP-GLY domain containing linker protein family, member 4	NM_024692	0.744676	-1.34287	1.34976	1.34976	2.69263
12360	202904_s_at	LSM5	chr7p14.3	chr07	chr7:32526418-32529977 (-)	LSM5 homolog, U6 small nuclear RNA associated (S. cerevisiae)	NM_001130710 /// NM_001139499 /// NM_012322 /// NR_024466	0.744734	-1.34276	1.41543	1.41543	2.75819
17243	207795_s_at	KLRD1	chr12p13	chr12	chr12:10460639-10467418 (+)	killer cell lectin-like receptor subfamily D, member 1	NM_001114396 /// NM_002262 /// NM_007334	0.746444	-1.33968	1.34575	1.34575	2.68543
9203	1569402_at	MEIS3	chr19q13.32	chr19	chr19:47919146-47921155 (-)	Meis homeobox 3	NM_001009813 /// NM_020160	0.747099	-1.33851	1.49436	1.49436	2.83287
36653	227391_x_at	LRRFIP1	chr2q37.3	chr02	chr2:238673893-238674558 (+)	leucine rich repeat (in FLII) interacting protein 1	NM_001137550 /// NM_001137551 /// NM_001137552 /// NM_001137553 /// NM_004735	0.748787	-1.33549	1.45554	1.45554	2.79103
34003	224737_x_at	CCAR1	chr10q21.3	chr10	chr10:70480970-70551681 (+)	cell division cycle and apoptosis regulator 1	NM_018237	0.748827	-1.33542	1.56598	1.56598	2.9014
52422	243166_at	SLC30A5	chr5q12.1	chr05	chr5:68426360-68426892 (+)	solute carrier family 30 (zinc transporter), member 5	NM_022902 /// NM_024055	0.748968	-1.33517	1.75219	1.75219	3.08736
41284	232023_at	TMEM67	chr8q22.1	chr08	chr8:94777656-94829796 (+)	transmembrane protein 67	NM_001142301 /// NM_153704 /// NR_024522	0.749283	-1.33461	1.45085	1.45085	2.78546
27791	218499_at	MST4	chrXq26.2	chrX	chrX:131157428-131209971 (+)	serine/threonine protein kinase MST4	NM_001042452 /// NM_001042453 /// NM_016542	0.7499	-1.33351	1.32607	1.32607	2.65958
33479	224200_s_at	RAD18	chr3p25-p24	chr03	chr3:8921949-9005144 (-)	RAD18 homolog (S. cerevisiae)	NM_020165	0.750009	-1.33332	1.45665	1.45665	2.78997
20578	211211_x_at	SH2D1A	chrXq25	chrX	chrX:123480438-123505338 (+)	SH2 domain containing 1A	NM_001114937 /// NM_002351	0.750406	-1.33261	1.49802	1.49802	2.83063
18116	208694_at	PRKDC	chr8q11	chr08	chr8:48685668-48872743 (-)	protein kinase, DNA-activated, catalytic polypeptide	NM_001081640 /// NM_006904	0.75107	-1.33143	1.31905	1.31905	2.65048
14163	204709_s_at	KIF23	chr15q23	chr15	chr15:69706687-69740763 (+)	kinesin family member 23	NM_004856 /// NM_138555	0.751547	-1.33059	1.32673	1.32673	2.65732
49147	239891_x_at	RAB12	chr18p11.22	chr18	chr18:8639064-8639381 (+)	RAB12, member RAS oncogene family	NM_001025300	0.754219	-1.32587	1.3245	1.3245	2.65037
20822	211488_s_at	ITGB8	chr7p21.1	chr07	chr7:20370724-20438680 (+)	integrin, beta 8	NM_002214	0.75458	-1.32524	1.37408	1.37408	2.69932
14788	205334_at	S100A1	chr1q21	chr01	chr1:153600872-153604513 (+)	S100 calcium binding protein A1	NM_006271	0.754686	-1.32505	1.42323	1.42323	2.74828
19417	210005_at	GART	chr21q22.1|21q22.11	chr21	chr21:34896318-34911663 (-)	phosphoribosylglycinamide formyltransferase, phosphoribosylglycinamide synthetase, phos	NM_000819 /// NM_001136005 /// NM_001136006 /// NM_175085	0.754728	-1.32498	1.47971	1.47971	2.80469
18318	208896_at	DDX18	chr2q14.1	chr02	chr2:118572280-118589953 (+)	DEAD (Asp-Glu-Ala-Asp) box polypeptide 18	NM_006773	0.755022	-1.32446	1.32915	1.32915	2.65361
20605	211241_at	ANXA2P3	chr10q21.3	chr10	chr10:66585284-66586634 (+)	annexin A2 pseudogene 3	NR_001446	0.7558	-1.3231	1.36476	1.36476	2.68786
8677	1567458_s_at	RAC1	chr7p22	chr07	chr7:6442238-6442393 (+)	ras-related C3 botulinum toxin substrate 1 (rho family, small GTP binding protein Rac1)	NM_006908 /// NM_018890	0.756137	-1.32251	1.34026	1.34026	2.66277
51361	242105_at	CCNE1	chr19q12	chr19	chr19:30302910-30304221 (-)	Cyclin E1	NM_001238 /// NM_057182	0.75649	-1.32189	1.49102	1.49102	2.81291
49004	239748_x_at	OCIAD1	chr4p11	chr04	chr4:48863382-48863832 (+)	OCIA domain containing 1	NM_001079839 /// NM_001079840 /// NM_001079841 /// NM_001079842 /// NM_001168254 /// NM	0.75657	-1.32176	1.36144	1.36144	2.6832
4477	1558875_at	SREBF1	chr17p11.2	chr17	chr17:17714663-17716750 (-)	sterol regulatory element binding transcription factor 1	NM_001005291 /// NM_004176	0.756953	-1.32109	1.57883	1.57883	2.89992
30498	221208_s_at	C11orf61	chr11q24.2	chr11	chr11:124636393-124670299 (-)	chromosome 11 open reading frame 61	NM_024631	0.757099	-1.32083	1.38419	1.38419	2.70502
21842	212530_at	NEK7	chr1q31.3	chr01	chr1:198289188-198291550 (+)	NIMA (never in mitosis gene a)-related kinase 7	NM_133494	0.757141	-1.32076	1.47613	1.47613	2.79689
11430	201975_at	CLIP1	chr12q24.3	chr12	chr12:122755980-122865107 (-)	CAP-GLY domain containing linker protein 1	NM_002956 /// NM_198240	0.757196	-1.32066	1.39668	1.39668	2.71734
49556	240300_at	TK2	chr16q22-q23.1	chr16	chr16:66541905-66542692 (-)	thymidine kinase 2, mitochondrial	NM_001172643 /// NM_001172644 /// NM_001172645 /// NM_004614	0.757421	-1.32027	1.4046	1.4046	2.72487
5484	1560662_s_at	WHAMML1 /// WHAMML2	chr15q11.2 /// chr15q13.1	chr15	chr15:28983494-28993550 (+)	WAS protein homolog associated with actin, golgi membranes and microtubules-like 1 (pse	NR_003521 /// NR_026589	0.757795	-1.31962	1.69174	1.69174	3.01136
34863	225599_s_at	C8orf83	chr8q22.1	chr08	chr8:93895757-93978338 (-)	chromosome 8 open reading frame 83	NM_001171795 /// NM_001171796 /// NM_001171797 /// NM_001171798 /// NM_001171799 /// NM	0.75812	-1.31905	1.36342	1.36342	2.68247
14449	204995_at	CDK5R1	chr17q11.2	chr17	chr17:30813769-30818274 (+)	cyclin-dependent kinase 5, regulatory subunit 1 (p35)	NM_003885	0.758325	-1.3187	1.40989	1.40989	2.72859
54274	37152_at	PPARD	chr6p21.2	chr06	chr6:35310403-35395957 (+)	peroxisome proliferator-activated receptor delta	NM_001171818 /// NM_001171819 /// NM_001171820 /// NM_006238 /// NM_177435	0.758456	-1.31847	1.38356	1.38356	2.70203
44346	235090_at	ZNF710	chr15q26.1	chr15	chr15:90611413-90623148 (-)	Zinc finger protein 710	NM_198526	0.758682	-1.31808	1.33293	1.33293	2.65101
40154	230893_at	DNAJC21	chr5p13.2	chr05	---	DnaJ (Hsp40) homolog, subfamily C, member 21	NM_001012339 /// NM_194283	0.758955	-1.3176	1.47425	1.47425	2.79185
41649	232388_at	CNTNAP4	chr16q23.1	chr16	chr16:76389213-76593162 (+)	contactin associated protein-like 4	NM_033401 /// NM_138994	0.759009	-1.31751	1.40088	1.40088	2.71839
12764	203310_at	STXBP3	chr1p13.3	chr01	chr1:109289307-109352148 (+)	syntaxin binding protein 3	NM_007269	0.759628	-1.31643	1.38144	1.38144	2.69787
8681	1567540_at	MFGE8	chr15q25	chr16	---	milk fat globule-EGF factor 8 protein	NM_001114614 /// NM_005928	0.760807	-1.31439	1.40787	1.40787	2.72226
17568	208133_at	RFC1	chr4p14-p13	chr04	---	replication factor C (activator 1) 1, 145kDa	NM_002913	0.760866	-1.31429	1.70772	1.70772	3.02201
22885	213578_at	BMPR1A	chr10q22.3	chr10	chr10:88684033-88684945 (+)	bone morphogenetic protein receptor, type IA	NM_004329	0.760896	-1.31424	1.36549	1.36549	2.67973
33991	224725_at	MIB1	chr18q11.2	chr18	chr18:19395721-19450914 (+)	mindbomb homolog 1 (Drosophila)	NM_020774	0.760985	-1.31409	1.38135	1.38135	2.69544
12682	203227_s_at	TSPAN31	chr12q13.3	chr12	chr12:58138835-58142004 (+)	tetraspanin 31	NM_005981	0.761344	-1.31347	1.36999	1.36999	2.68346
41858	232597_x_at	SRSF2IP	chr12q12	chr12	chr12:46348538-46350434 (-)	serine/arginine-rich splicing factor 2, interacting protein	NM_004719	0.76146	-1.31327	1.39228	1.39228	2.70555
15622	206169_x_at	ZC3H7B	chr22q13.2	chr22	chr22:41697718-41732738 (+)	zinc finger CCCH-type containing 7B	NM_017590	0.761792	-1.31269	1.83297	1.83297	3.14566
47855	238599_at	IRAK1BP1	chr6q14-q15	chr06	chr6:79595092-79608302 (+)	interleukin-1 receptor-associated kinase 1 binding protein 1	NM_001010844	0.7618	-1.31268	1.37056	1.37056	2.68324
32585	223301_s_at	CCDC82	chr11q21	chr11	chr11:96085940-96117926 (-)	coiled-coil domain containing 82	NM_024725	0.76188	-1.31254	1.37427	1.37427	2.68681
36059	226797_at	MBTD1	chr17q21.33	chr17	chr17:49254787-49256317 (-)	mbt domain containing 1	NM_017643	0.762233	-1.31193	1.37738	1.37738	2.68931
53366	244109_at	WDR38	chr9q33.3	chr09	chr9:127615761-127616248 (-)	WD repeat domain 38	NM_001045476	0.762562	-1.31137	1.36343	1.36343	2.6748
23290	213984_at	PDS5A	chr4p14	chr04	chr4:39899363-39929726 (-)	PDS5, regulator of cohesion maintenance, homolog A (S. cerevisiae)	NM_001100399 /// NM_001100400	0.762809	-1.31094	1.35595	1.35595	2.66689
30697	221407_at	GJD2	chr15q14	chr15	chr15:35044678-35046689 (-)	gap junction protein, delta 2, 36kDa	NM_020660	0.763169	-1.31033	1.3602	1.3602	2.67053
13459	204005_s_at	PAWR	chr12q21	chr12	chr12:79985933-80084743 (-)	PRKC, apoptosis, WT1, regulator	NM_002583	0.763388	-1.30995	1.40956	1.40956	2.71951
7799	1564921_at	KRTAP13-1	chr21q22.1	chr21	chr21:31768523-31769136 (+)	keratin associated protein 13-1	NM_181599	0.763523	-1.30972	1.4929	1.4929	2.80262
24546	215245_x_at	FMR1	chrXq27.3	chrX	chrX:146993697-147032586 (+)	fragile X mental retardation 1	NM_001185075 /// NM_001185076 /// NM_001185081 /// NM_001185082 /// NM_002024 /// NR_03	0.764565	-1.30793	1.3543	1.3543	2.66223
11848	202393_s_at	KLF10	chr8q22.2	chr08	chr8:103661020-103667952 (-)	Kruppel-like factor 10	NM_001032282 /// NM_005655	0.764598	-1.30788	1.37185	1.37185	2.67973
45713	236457_at	GTDC1	chr2q22.3	chr02	chr2:144695820-144696795 (-)	glycosyltransferase-like domain containing 1	NM_001006636 /// NM_001164629 /// NM_024659	0.764951	-1.30727	1.57192	1.57192	2.87919
835	1553405_a_at	CSMD1	chr8p23.2	chr08	chr8:2795620-4852223 (-)	CUB and Sushi multiple domains 1	NM_033225	0.765132	-1.30696	1.60635	1.60635	2.91331
9479	1569839_s_at	C9orf29	chr9q31.3	chr09	chr9:114371291-114375833 (-)	chromosome 9 open reading frame 29	NR_034087	0.76544	-1.30644	1.51755	1.51755	2.82399
21701	212389_at	SBF1	chr22q13.33	chr22	chr22:50885234-50913281 (-)	SET binding factor 1	NM_002972	0.765577	-1.3062	1.41811	1.41811	2.72431
28565	219274_at	TSPAN12	chr7q31.31	chr07	chr7:120427375-120496882 (-)	tetraspanin 12	NM_012338	0.765682	-1.30603	1.4201	1.4201	2.72613
39290	230029_x_at	UBR3	chr2q31.1	chr02	chr2:170940168-170940630 (+)	ubiquitin protein ligase E3 component n-recognin 3 (putative)	NM_172070	0.766013	-1.30546	1.40249	1.40249	2.70795
26368	217072_at	CD300A	chr17q25.1	chr17	chr17:72462796-72480931 (-)	CD300a molecule	NM_007261	0.766209	-1.30513	1.48555	1.48555	2.79068
24620	215319_at	ATP8B3	chr19p13.3	chr19	chr19:1784927-1806146 (-)	ATPase, aminophospholipid transporter, class I, type 8B, member 3	NM_001178002 /// NM_138813	0.767979	-1.30212	1.39815	1.39815	2.70027
35764	226501_at	XPNPEP3	chr22q13.2	chr22	chr22:41327306-41328819 (+)	X-prolyl aminopeptidase (aminopeptidase P) 3, putative	NM_022098	0.768834	-1.30067	1.36205	1.36205	2.66272
39943	230682_x_at	ABCC3	chr17q22	chr17	chr17:48755167-48755714 (+)	ATP-binding cassette, sub-family C (CFTR/MRP), member 3	NM_001144070 /// NM_003786	0.769192	-1.30007	1.41234	1.41234	2.71241
4726	1559315_s_at	LOC144481	chr12q22	chr12	chr12:93936239-93965628 (-)	hypothetical protein LOC144481	XM_003118939 /// XM_003118940 /// XM_003120753 /// XM_003120754	0.769259	-1.29995	1.42424	1.42424	2.72419
45225	235969_at	FLJ33996	chr12q13.13	chr12	chr12:52206202-52206631 (+)	hypothetical protein FLJ33996	XR_110352 /// XR_111288 /// XR_114598	0.769787	-1.29906	1.40778	1.40778	2.70684
30157	220866_at	ADAMTS6	chr5q12	chr05	chr5:64510224-64769521 (-)	ADAM metallopeptidase with thrombospondin type 1 motif, 6	NM_197941	0.769856	-1.29894	1.36397	1.36397	2.66291
1113	1553781_at	ZC3HAV1L	chr7q34	chr07	chr7:138710451-138720775 (-)	zinc finger CCCH-type, antiviral 1-like	NM_080660	0.770838	-1.29729	1.40951	1.40951	2.7068
14565	205111_s_at	PLCE1	chr10q23	chr10	chr10:96013958-96088146 (+)	phospholipase C, epsilon 1	NM_001165979 /// NM_016341	0.775323	-1.28979	1.37107	1.37107	2.66086
23190	213883_s_at	TM2D1	chr1p31.3	chr01	chr1:62146718-62148079 (-)	TM2 domain containing 1	NM_032027	0.775567	-1.28938	1.39025	1.39025	2.67963
597	1553081_at	WFDC12	chr20q12-q13.1	chr20	chr20:43752066-43753106 (-)	WAP four-disulfide core domain 12	NM_080869	0.776012	-1.28864	1.61738	1.61738	2.90602
120	1552411_at	DEFB106A /// DEFB106B	chr8p23.1	chr08	chr8:7682693-7686575 (+)	defensin, beta 106A /// defensin, beta 106B	NM_001040704 /// NM_152251	0.776202	-1.28833	1.44016	1.44016	2.72849
32006	222720_x_at	C1orf27	chr1q25	chr01	chr1:186344969-186390187 (+)	chromosome 1 open reading frame 27	NM_001164245 /// NM_001164246 /// NM_017847	0.777252	-1.28658	1.35931	1.35931	2.64589
32921	223638_at	NBPF3	chr1p36.12	chr01	chr1:21766805-21811392 (+)	neuroblastoma breakpoint family, member 3	NM_032264	0.778013	-1.28532	1.47418	1.47418	2.7595
31279	221992_at	LOC100507666 /// NPIPL2	chr16q23.1	chr16	chr16:74424515-74426012 (+)	nuclear pore complex-interacting protein-like 2-like /// nuclear pore complex interacti	XM_002344099 /// XM_003118720	0.778262	-1.28491	1.41523	1.41523	2.70014
34844	225580_at	MRPL50	chr9q31.1	chr09	chr9:104152251-104160947 (-)	mitochondrial ribosomal protein L50	NM_019051	0.778681	-1.28422	1.54522	1.54522	2.82944
18735	209314_s_at	HBS1L	chr6q23.3	chr06	chr6:135282247-135376348 (-)	HBS1-like (S. cerevisiae)	NM_001145158 /// NM_001145207 /// NM_006620	0.779546	-1.2828	1.4306	1.4306	2.7134
39884	230623_x_at	USP28	chr11q23	chr11	chr11:113668596-113669040 (-)	ubiquitin specific peptidase 28	NM_020886	0.781069	-1.2803	1.52974	1.52974	2.81004
13228	203774_at	MTR	chr1q43	chr01	chr1:236958717-237062831 (+)	5-methyltetrahydrofolate-homocysteine methyltransferase	NM_000254	0.781744	-1.27919	1.38484	1.38484	2.66403
29704	220413_at	SLC39A2	chr14q11.2	chr14	chr14:21467469-21470030 (+)	solute carrier family 39 (zinc transporter), member 2	NM_014579 /// NR_033419	0.781937	-1.27888	1.40004	1.40004	2.67892
6951	1562972_at	LOC503519	chr15q11.2	chr15	chr15:26360971-26371381 (+)	hypothetical LOC503519	---	0.782955	-1.27721	1.36507	1.36507	2.64228
39625	230364_at	CHPT1	chr12q	chr12	chr12:102120340-102120817 (+)	choline phosphotransferase 1	NM_020244	0.783455	-1.2764	1.46061	1.46061	2.73701
44442	235186_at	LOC388692	chr1q21.2	chr01	chr1:149287143-149288397 (+)	hypothetical LOC388692	NR_027002	0.783612	-1.27614	1.38932	1.38932	2.66546
17641	208209_s_at	C4BPB	chr1q32	chr01	chr1:207262207-207273338 (+)	complement component 4 binding protein, beta	NM_000716 /// NM_001017364 /// NM_001017365 /// NM_001017366 /// NM_001017367	0.783732	-1.27595	1.381	1.381	2.65695
27738	218446_s_at	FAM18B1	chr17p11.2	chr16	chr16:14294143-14295979 (+)	family with sequence similarity 18, member B1	NM_016078	0.784157	-1.27526	1.38281	1.38281	2.65807
44263	235007_at	BBS7	chr4q27	chr04	chr4:122745595-122749350 (-)	Bardet-Biedl syndrome 7	NM_018190 /// NM_176824	0.784345	-1.27495	1.36846	1.36846	2.64341
23093	213786_at	TAX1BP1	chr7p15	chr07	chr7:27868598-27869908 (+)	Tax1 (human T-cell leukemia virus type I) binding protein 1	NM_001079864 /// NM_006024	0.784381	-1.27489	1.63361	1.63361	2.9085
43125	233868_x_at	ADAM33	chr20p13	chr20	chr20:3648611-3654394 (-)	ADAM metallopeptidase domain 33	NM_025220 /// NM_153202	0.784874	-1.27409	1.41316	1.41316	2.68725
33432	224151_s_at	AK3	chr9p24.1	chr09	chr9:4712068-4742043 (-)	adenylate kinase 3	NM_016282	0.785222	-1.27353	1.38763	1.38763	2.66116
1709	1554616_at	SERPINB8	chr18q21.3	chr18	chr18:61616590-61653886 (+)	serpin peptidase inhibitor, clade B (ovalbumin), member 8	NM_001031848 /// NM_002640 /// NM_198833	0.785326	-1.27336	1.50031	1.50031	2.77367
50965	241709_s_at	DOCK1	chr10q26.13-q26.3	chr10	chr10:128923756-128926360 (+)	dedicator of cytokinesis 1	NM_001380	0.786191	-1.27196	1.45175	1.45175	2.72371
43943	234687_x_at	LIMD1	chr3p21.3	chr03	chr3:45635818-45715378 (+)	LIM domains containing 1	NM_014240	0.786203	-1.27194	1.47417	1.47417	2.74611
5904	1561286_a_at	DIP2A	chr21q22.3	chr21	chr21:47878969-47967120 (+)	DIP2 disco-interacting protein 2 homolog A (Drosophila)	NM_001146114 /// NM_001146115 /// NM_001146116 /// NM_015151 /// NM_206889 /// NM_20689	0.786253	-1.27186	1.50903	1.50903	2.78089
39601	230340_s_at	WASL	chr7q31.3	chr07	chr7:123349146-123389109 (+)	Wiskott-Aldrich syndrome-like	NM_003941	0.786328	-1.27173	1.40487	1.40487	2.6766
54216	34697_at	LRP6	chr12p13.2	chr12	chr12:12273684-12419746 (-)	low density lipoprotein receptor-related protein 6	NM_002336	0.78716	-1.27039	1.40006	1.40006	2.67045
42438	233178_at	TGIF2LY	chrYp11.2	chrX	chrX:89176924-89177880 (+)	TGFB-induced factor homeobox 2-like, Y-linked	NM_139214	0.787243	-1.27026	1.42071	1.42071	2.69097
54341	396_f_at	EPOR	chr19p13.3-p13.2	chr19	chr19:11488954-11489001 (-)	erythropoietin receptor	NM_000121 /// NR_033663	0.788612	-1.26805	1.4489	1.4489	2.71695
34157	224892_at	PLDN	chr15q21.1	chr15	chr15:45899638-45901909 (+)	pallidin homolog (mouse)	NM_012388	0.789348	-1.26687	1.50122	1.50122	2.76809
47409	238153_at	PDE6B	chr4p16.3	chr04	chr4:654993-655387 (-)	phosphodiesterase 6B, cGMP-specific, rod, beta	NM_000283 /// NM_001145291 /// NM_001145292	0.789793	-1.26615	1.38194	1.38194	2.64809
41905	232644_x_at	OCIAD1	chr4p11	chr04	chr4:48857377-48860184 (+)	OCIA domain containing 1	NM_001079839 /// NM_001079840 /// NM_001079841 /// NM_001079842 /// NM_001168254 /// NM	0.790575	-1.2649	1.40442	1.40442	2.66932
23347	214041_x_at	RPL37A	chr2q35	chr02	chr2:217366097-217366190 (-)	Ribosomal protein L37a	NM_000998	0.791407	-1.26357	1.82284	1.82284	3.08641
46040	236784_s_at	LOC646808	chr9p21.1	chr09	chr9:33019475-33019958 (+)	Similar to L antigen family, member 3	---	0.791714	-1.26308	1.46704	1.46704	2.73012
13261	203807_x_at	CSH2	chr17q24.2	chr17	chr17:61949371-61951089 (-)	chorionic somatomammotropin hormone 2	NM_020991 /// NM_022644 /// NM_022645	0.791856	-1.26286	1.37662	1.37662	2.63948
30895	221606_s_at	HMGN5	chrXq13.3	chrX	chrX:80369569-80377137 (-)	high-mobility group nucleosome binding domain 5	NM_030763	0.791868	-1.26284	1.46316	1.46316	2.726
5547	1560767_at	HCG22	chr6p21.33	chr06	chr6:31021983-31027653 (+)	HLA complex group 22	NR_003948	0.793777	-1.2598	1.77745	1.77745	3.03725
25757	216459_x_at	TIGD1L	chr6p21.3	chr06	chr6:30835448-30843695 (-)	tigger transposable element derived 1-like	---	0.794517	-1.25863	1.44422	1.44422	2.70285
17615	208182_x_at	IFNA14	chr9p22	chr09	chr9:21201233-21239990 (-)	interferon, alpha 14	NM_002172	0.794675	-1.25838	1.58355	1.58355	2.84193
49300	240044_x_at	TNRC6B	chr22q13.1	chr22	chr22:40731193-40731493 (-)	Trinucleotide repeat containing 6B	NM_001024843 /// NM_001162501 /// NM_015088	0.795122	-1.25767	1.45332	1.45332	2.71099
31511	222224_at	NACA2	chr17q23.2	chr04	chr4:165864450-165865089 (+)	nascent polypeptide-associated complex alpha subunit 2	NM_199290	0.795169	-1.25759	1.65708	1.65708	2.91467
1664	1554556_a_at	ATP11B	chr3q27	chr03	chr3:182615088-182632597 (+)	ATPase, class VI, type 11B	NM_014616	0.795568	-1.25696	1.40337	1.40337	2.66033
42840	233582_at	LOC115110	chr1p36.32	chr01	chr1:2481358-2483545 (+)	hypothetical LOC115110	NR_026927	0.796101	-1.25612	1.37565	1.37565	2.63177
20449	211078_s_at	STK3	chr8q22.2	chr08	chr8:99718771-99761561 (-)	serine/threonine kinase 3	NM_006281	0.796149	-1.25605	1.54664	1.54664	2.80269
49688	240432_x_at	KLF7	chr2q32	chr02	chr2:207939809-207940236 (-)	Kruppel-like factor 7 (ubiquitous)	NM_003709	0.796742	-1.25511	1.40729	1.40729	2.6624
38972	229711_s_at	MDM2	chr12q14.3-q15	chr12	chr12:69236235-69238043 (+)	Mdm2 p53 binding protein homolog (mouse)	NM_002392	0.797718	-1.25358	1.49636	1.49636	2.74994
31688	222402_at	POMP	chr13q12.3	chr13	chr13:29233277-29252996 (+)	proteasome maturation protein	NM_015932	0.798338	-1.2526	1.59026	1.59026	2.84286
26010	216713_at	KRIT1	chr7q21.2	chr07	chr7:91829329-91835782 (-)	KRIT1, ankyrin repeat containing	NM_001013406 /// NM_004912 /// NM_194454 /// NM_194455 /// NM_194456	0.798391	-1.25252	1.78433	1.78433	3.03685
29532	220241_at	TMCO3	chr13q34	chr13	chr13:114145410-114188664 (+)	transmembrane and coiled-coil domains 3	NM_017905	0.799243	-1.25118	1.36423	1.36423	2.61541
47455	238199_x_at	COX3	---		chrM:9720-9911 (+)	cytochrome c oxidase III	---	0.799333	-1.25104	2.20164	2.20164	3.45268
36946	227685_at	TMF1	chr3p21-p12	chr03	chr3:69068977-69070199 (-)	TATA element modulatory factor 1	NM_007114	0.799652	-1.25054	1.46398	1.46398	2.71452
48559	239303_at	PIWIL2	chr8p21.3	chr08	chr8:22214127-22214660 (+)	piwi-like 2 (Drosophila)	NM_001135721 /// NM_018068	0.799913	-1.25014	1.39531	1.39531	2.64545
30800	221510_s_at	GLS	chr2q32-q34	chr02	chr2:191745560-191800014 (+)	glutaminase	NM_014905	0.800163	-1.24975	1.42892	1.42892	2.67867
42604	233345_at	EFCAB6	chr22q13.2	chr22	chr22:43924623-43930752 (-)	EF-hand calcium binding domain 6	NM_022785 /// NM_198856	0.800726	-1.24887	1.44598	1.44598	2.69485
35541	226278_at	SVIP	chr11p14.2	chr11	chr11:22843496-22851381 (-)	small VCP/p97-interacting protein	NM_148893	0.80084	-1.24869	1.5234	1.5234	2.77209
35038	225774_at	RSPRY1	chr16q13	chr16	chr16:57254704-57274385 (+)	ring finger and SPRY domain containing 1	NM_133368	0.800916	-1.24857	1.36858	1.36858	2.61715
39039	229778_at	C12orf39	chr12p12.1	chr12	chr12:21684881-21685461 (+)	chromosome 12 open reading frame 39	NM_030572	0.801022	-1.24841	1.40144	1.40144	2.64985
39590	230329_s_at	NUDT6	chr4q26	chr04	chr4:123813799-123814381 (-)	nudix (nucleoside diphosphate linked moiety X)-type motif 6	NM_007083 /// NM_198041	0.801931	-1.24699	1.39198	1.39198	2.63897
10481	201026_at	EIF5B	chr2q11.2	chr02	chr2:99953789-100016579 (-)	eukaryotic translation initiation factor 5B	NM_015904	0.802605	-1.24594	1.65057	1.65057	2.89651
17119	207671_s_at	BEST1	chr11q13	chr11	chr11:61717847-61731919 (+)	bestrophin 1	NM_001139443 /// NM_004183	0.802992	-1.24534	1.36447	1.36447	2.60981
21865	212553_at	RPRD2	chr1q21.3	chr01	chr1:150430005-150446055 (+)	regulation of nuclear pre-mRNA domain containing 2	NM_015203	0.803274	-1.24491	1.41859	1.41859	2.6635
16774	207323_s_at	MBP	chr18q23	chr18	chr18:74691722-74728974 (-)	myelin basic protein	NM_001025081 /// NM_001025090 /// NM_001025092 /// NM_001025100 /// NM_001025101 /// NM	0.803945	-1.24387	1.48427	1.48427	2.72814
52899	243643_x_at	SLC30A6	chr2p22.3	chr02	chr2:32446447-32446937 (+)	solute carrier family 30 (zinc transporter), member 6	NM_001193513 /// NM_001193514 /// NM_001193515 /// NM_017964	0.803976	-1.24382	1.40636	1.40636	2.65018
27724	218432_at	FBXO3	chr11p13	chr11	chr11:33762491-33796062 (-)	F-box protein 3	NM_012175 /// NM_033406	0.804351	-1.24324	1.44542	1.44542	2.68866
7373	1563821_at	LOC170425	chr10q23.1	chr10	chr10:86051160-86054415 (+)	hypothetical LOC170425	XR_110428 /// XR_111091 /// XR_114388	0.804605	-1.24285	1.36794	1.36794	2.61079
32891	223608_at	EFCAB2	chr1q44	chr01	chr1:245133691-245251138 (+)	EF-hand calcium binding domain 2	NM_001143943 /// NM_032328 /// NR_026586 /// NR_026587 /// NR_026588	0.805061	-1.24214	1.46496	1.46496	2.7071
47346	238090_at	HGSNAT	chr8p11.1	chr08	chr8:43002085-43037352 (-)	heparan-alpha-glucosaminide N-acetyltransferase	NM_152419	0.805943	-1.24078	1.42096	1.42096	2.66174
48287	239031_at	SSTR2	chr17q24	chr17	chr17:71168118-71169058 (+)	somatostatin receptor 2	NM_001050	0.806104	-1.24053	1.48053	1.48053	2.72106
11391	201936_s_at	EIF4G3	chr1p36.12	chr01	chr1:21132975-21377489 (-)	eukaryotic translation initiation factor 4 gamma, 3	NM_001198801 /// NM_001198802 /// NM_001198803 /// NM_003760	0.807356	-1.23861	1.404	1.404	2.64261
33752	224484_s_at	BRMS1L	chr14q13.2	chr14	chr14:36295615-36339874 (+)	breast cancer metastasis-suppressor 1-like	NM_032352	0.807478	-1.23842	1.44767	1.44767	2.68609
4711	1559291_at	NCRNA00032	chr9p21	chr09	chr9:27277548-27279761 (-)	Non-protein coding RNA 32	NR_026679 /// NR_026687	0.807694	-1.23809	1.773	1.773	3.01109
41101	231840_x_at	LYRM7	chr5q23.3	chr05	chr5:130506635-130537031 (+)	Lyrm7 homolog (mouse)	NM_181705	0.807847	-1.23786	1.37337	1.37337	2.61123
25762	216464_x_at	GPR44	chr11q12-q13.3	chr11	chr11:60619918-60621426 (-)	G protein-coupled receptor 44	NM_004778	0.808645	-1.23664	1.44094	1.44094	2.67758
37611	228350_at	UNC13D	chr17q25.1	chr17	chr17:73827381-73840630 (-)	unc-13 homolog D (C. elegans)	NM_199242	0.809673	-1.23507	1.55589	1.55589	2.79096
43999	234743_at	LIMD1	chr3p21.3	chr03	chr3:45635818-45715390 (-)	LIM domains containing 1	NM_014240	0.809715	-1.235	1.38315	1.38315	2.61815
37080	227819_at	LGR6	chr1q32.1	chr01	chr1:202163232-202288904 (+)	leucine-rich repeat-containing G protein-coupled receptor 6	NM_001017403 /// NM_001017404 /// NM_021636	0.809752	-1.23495	1.5496	1.5496	2.78455
827	1553396_a_at	CCDC13	chr3p22.1	chr03	chr3:42788285-42814745 (-)	coiled-coil domain containing 13	NM_144719	0.810596	-1.23366	1.69564	1.69564	2.9293
50990	241734_at	SRFBP1	chr5q23.1	chr05	chr5:121362993-121363834 (+)	serum response factor binding protein 1	NM_152546	0.811545	-1.23222	1.46185	1.46185	2.69407
37781	228520_s_at	APLP2	chr11q23-q25|11q24	chr11	chr11:130014341-130014700 (-)	Amyloid beta (A4) precursor-like protein 2	NM_001142276 /// NM_001142277 /// NM_001142278 /// NM_001642 /// NR_024515 /// NR_02451	0.81265	-1.23054	1.59703	1.59703	2.82757
1216	1553929_at	ACER1	chr19p13.3	chr19	chr19:6306230-6333562 (-)	alkaline ceramidase 1	NM_133492	0.812717	-1.23044	1.47161	1.47161	2.70205
973	1553575_at	ND6	---	chr05	chr5:134259812-134260336 (+)	NADH dehydrogenase, subunit 6 (complex I)	---	0.81286	-1.23022	1.39016	1.39016	2.62038
1349	1554121_at	HSD17B12	chr11p11.2	chr11	chr11:43702264-43776952 (+)	hydroxysteroid (17-beta) dehydrogenase 12	NM_016142	0.81449	-1.22776	1.43103	1.43103	2.65879
2695	1555947_at	FAM120A	chr9q22.31	chr09	chr9:96325163-96327621 (+)	family with sequence similarity 120A	NM_014612	0.815123	-1.22681	2.29043	2.29043	3.51724
36242	226980_at	DEPDC1B	chr5q12.1	chr05	chr5:59892740-59940626 (-)	DEP domain containing 1B	NM_001145208 /// NM_018369	0.81637	-1.22493	1.51073	1.51073	2.73566
39055	229794_at	ZNF585A	chr19q13.12	chr19	chr19:37638505-37638984 (-)	zinc finger protein 585A	NM_152655 /// NM_199126	0.816583	-1.22462	1.48352	1.48352	2.70814
16033	206580_s_at	EFEMP2	chr11q13.1	chr11	chr11:65633918-65640217 (-)	EGF-containing fibulin-like extracellular matrix protein 2	NM_016938	0.816742	-1.22438	1.56771	1.56771	2.79209
22070	212758_s_at	ZEB1	chr10p11.2	chr10	chr10:31608169-31818128 (+)	zinc finger E-box binding homeobox 1	NM_001128128 /// NM_001174093 /// NM_001174094 /// NM_001174095 /// NM_001174096 /// NM	0.816742	-1.22438	1.44182	1.44182	2.6662
24010	214707_x_at	ALMS1	chr2p13	chr02	chr2:73680299-73830986 (+)	Alstrom syndrome 1	NM_015120	0.817042	-1.22393	1.58483	1.58483	2.80876
1853	1554805_at	CLDN19	chr1p34.2	chr01	chr1:43200667-43205811 (-)	claudin 19	NM_001123395 /// NM_001185117 /// NM_148960	0.817339	-1.22348	1.40541	1.40541	2.62889
25649	216351_x_at	DAZ1 /// DAZ2 /// DAZ3 /// DAZ4	chrYq11.223	chrY	chrY:26997725-27047331 (+)	deleted in azoospermia 1 /// deleted in azoospermia 2 /// deleted in azoospermia 3 ///	NM_001005375 /// NM_001005785 /// NM_001005786 /// NM_004081 /// NM_020363 /// NM_02036	0.817646	-1.22302	1.60724	1.60724	2.83026
16823	207373_at	HOXD10	chr2q31.1	chr02	chr2:176981529-176984028 (+)	homeobox D10	NM_002148	0.817646	-1.22302	1.53205	1.53205	2.75507
33371	224090_s_at	TNFRSF19	chr13q12.11-q12.3	chr13	chr13:24164286-24243319 (+)	tumor necrosis factor receptor superfamily, member 19	NM_018647 /// NM_148957	0.818235	-1.22214	1.52678	1.52678	2.74892
31492	222205_x_at	FAM182B	chr20p11.1	chr20	chr20:25754649-25755950 (-)	family with sequence similarity 182, member B	NR_026714 /// NR_027061	0.818566	-1.22165	1.49916	1.49916	2.72081
46955	237699_at	LOC100507040	---	chr13	chr13:30890496-30894040 (-)	hypothetical LOC100507040	XR_110111 /// XR_111373 /// XR_114689	0.818616	-1.22157	1.64893	1.64893	2.8705
51858	242602_x_at	ZNF254	chr19p12	chr19	chr19:24246703-24289905 (+)	zinc finger protein 254	NM_203282	0.819464	-1.22031	1.39198	1.39198	2.61229
54262	36920_at	MTM1	chrXq28	chrX	chrX:149737068-149841614 (+)	myotubularin 1	NM_000252	0.820268	-1.21911	1.38251	1.38251	2.60162
33583	224308_s_at	INTS2	chr17q23.2	chr17	chr17:59942730-60005377 (-)	integrator complex subunit 2	NM_020748 /// NR_026641	0.822094	-1.21641	1.4313	1.4313	2.64771
20936	211604_x_at	HAP1	chr17q21.2-q21.3	chr17	chr17:39881090-39888322 (-)	huntingtin-associated protein 1	NM_001079870 /// NM_001079871 /// NM_177977	0.822638	-1.2156	1.51278	1.51278	2.72838
23619	214313_s_at	EIF5B	chr2q11.2	chr02	chr2:99980115-99980781 (-)	Eukaryotic translation initiation factor 5B	NM_015904	0.82268	-1.21554	1.83356	1.83356	3.0491
47996	238740_at	AARSD1	chr17q21.31	chr17	chr17:41120624-41121203 (-)	alanyl-tRNA synthetase domain containing 1	NM_001136042 /// NM_001142653 /// NM_001142654 /// NM_025267	0.82277	-1.21541	1.49817	1.49817	2.71358
38869	229608_at	C1orf183	chr1p13.2	chr01	chr1:112264685-112265342 (-)	chromosome 1 open reading frame 183	NM_019099 /// NM_198926	0.822989	-1.21508	1.62655	1.62655	2.84163
39693	230432_at	LOC100422737	---	chr06	chr6:107165327-107235300 (-)	hypothetical LOC100422737	NR_033557	0.823169	-1.21482	1.44838	1.44838	2.6632
44349	235093_at	PEX13	chr2p16.1	chr02	chr2:61277086-61279157 (+)	peroxisomal biogenesis factor 13	NM_002618	0.823532	-1.21428	1.46443	1.46443	2.67871
12835	203381_s_at	APOE	chr19q13.2	chr19	chr19:45409047-45412650 (+)	apolipoprotein E	NM_000041	0.82366	-1.21409	1.42836	1.42836	2.64245
26176	216879_at	HR44	---		---	Hr44 antigen	---	0.823761	-1.21394	1.44015	1.44015	2.65409
12202	202747_s_at	ITM2A	chrXq13.3-Xq21.2	chrX	chrX:78616466-78622850 (-)	integral membrane protein 2A	NM_001171581 /// NM_004867	0.82383	-1.21384	1.55888	1.55888	2.77272
47585	238329_at	MPRIP	chr17p11.2	chr03	chr3:44621344-44622597 (+)	Myosin phosphatase Rho interacting protein	NM_015134 /// NM_201274	0.824668	-1.21261	1.78034	1.78034	2.99295
22492	213183_s_at	CDKN1C	chr11p15.5	chr11	chr11:2904834-2905957 (+)	Cyclin-dependent kinase inhibitor 1C (p57, Kip2)	NM_000076 /// NM_001122630 /// NM_001122631	0.824784	-1.21244	1.48406	1.48406	2.6965
49486	240230_s_at	LOC642826	chr10q11.22	chr10	chr10:48238806-48239410 (+)	hypothetical LOC642826	NR_024495	0.825876	-1.21084	1.42709	1.42709	2.63793
44302	235046_at	INPP4B	chr4q31.21	chr04	chr4:142944313-142946030 (-)	inositol polyphosphate-4-phosphatase, type II, 105kDa	NM_001101669 /// NM_003866	0.826553	-1.20984	1.51015	1.51015	2.71999
44370	235114_x_at	HOOK3	chr8p11.21	chr08	chr8:42837770-42874316 (+)	hook homolog 3 (Drosophila)	NM_032410	0.826554	-1.20984	1.36201	1.36201	2.57185
838	1553410_a_at	ABCC12	chr16q12.1	chr16	chr16:48116883-48180681 (-)	ATP-binding cassette, sub-family C (CFTR/MRP), member 12	NM_033226	0.82683	-1.20944	1.47223	1.47223	2.68167
23947	214642_x_at	MAGEA5	chrXq28	chrX	chrX:151282520-151284077 (-)	melanoma antigen family A, 5	NM_021049	0.82792	-1.20785	1.40861	1.40861	2.61646
1406	1554202_x_at	CABP4	chr11q13.2	chr11	chr11:67219885-67226653 (+)	calcium binding protein 4	NM_145200	0.828853	-1.20649	1.4691	1.4691	2.67559
1581	1554449_at	MIER3	chr5q11.2	chr05	chr5:56216206-56247952 (-)	mesoderm induction early response 1, family member 3	NM_152622	0.8304	-1.20424	1.37565	1.37565	2.57989
20157	210769_at	CNGB1	chr16q13	chr16	chr16:57988580-58005020 (-)	cyclic nucleotide gated channel beta 1	NM_001135639 /// NM_001297	0.830963	-1.20342	1.56708	1.56708	2.7705
26057	216760_at	HRASLS2	chr11q12.3	chr11	chr11:63330002-63331931 (+)	HRAS-like suppressor 2	NM_017878	0.832386	-1.20137	1.43082	1.43082	2.63219
27544	218252_at	CKAP2	chr13q14	chr13	chr13:53035888-53050795 (+)	cytoskeleton associated protein 2	NM_001098525 /// NM_018204	0.832804	-1.20076	1.45548	1.45548	2.65624
15832	206379_at	EYA3	chr1p36	chr01	chr1:28300819-28362189 (-)	eyes absent homolog 3 (Drosophila)	NM_001990	0.832828	-1.20073	1.53012	1.53012	2.73085
31773	222487_s_at	RPS27L	chr15q22.2	chr15	chr15:63445939-63449741 (+)	ribosomal protein S27-like	NM_015920	0.833166	-1.20024	1.67279	1.67279	2.87303
21906	212594_at	PDCD4	chr10q24	chr10	chr10:112655718-112659764 (+)	programmed cell death 4 (neoplastic transformation inhibitor)	NM_014456 /// NM_145341	0.833198	-1.20019	1.82412	1.82412	3.02431
50037	240781_x_at	DCUN1D1	chr3q26.3	chr03	chr3:182657547-182657904 (-)	DCN1, defective in cullin neddylation 1, domain containing 1 (S. cerevisiae)	NM_020640	0.833205	-1.20018	1.3908	1.3908	2.59098
36171	226909_at	ZNF518B	chr4p16.1	chr04	chr4:10441516-10447791 (-)	zinc finger protein 518B	NM_053042	0.833744	-1.19941	1.38579	1.38579	2.5852
35557	226294_x_at	FAM91A1	chr8q24.13	chr08	chr8:124826757-124827686 (+)	family with sequence similarity 91, member A1	NM_144963	0.834569	-1.19822	1.39193	1.39193	2.59015
26599	217307_at	ACO2	chr22q11.2-q13.31|22q13.2	chr22	chr22:41911391-41924026 (+)	aconitase 2, mitochondrial	NM_001098	0.835025	-1.19757	1.53856	1.53856	2.73613
23527	214221_at	ALMS1	chr2p13	chr02	chr2:73829431-73837047 (+)	Alstrom syndrome 1	NM_015120	0.835081	-1.19749	1.38693	1.38693	2.58442
37146	227885_at	LOC400236	chr14q32.11	chr14	chr14:89883538-89885828 (-)	Hypothetical LOC400236	NR_036500	0.835215	-1.1973	1.3683	1.3683	2.5656
35136	225872_at	SLC35F5	chr2q14.1	chr02	chr2:114471456-114477401 (-)	solute carrier family 35, member F5	NM_025181	0.836542	-1.1954	1.35836	1.35836	2.55376
16134	206681_x_at	GP2	chr16p12	chr16	chr16:20322093-20337791 (-)	glycoprotein 2 (zymogen granule membrane)	NM_001007240 /// NM_001007241 /// NM_001007242 /// NM_001502	0.838051	-1.19324	1.52452	1.52452	2.71776
3381	1557000_at	ESPNL	chr2q37.3	chr02	chr2:239016526-239041927 (+)	espin-like	NM_194312	0.838502	-1.1926	1.46802	1.46802	2.66062
15216	205762_s_at	DUS4L	chr7q22-q31	chr07	chr7:107204598-107218869 (+)	dihydrouridine synthase 4-like (S. cerevisiae)	NM_181581	0.839364	-1.19138	1.4413	1.4413	2.63268
49632	240376_s_at	NPIP /// PKD1P1	chr16p13.11	chr16	chr16:16415601-16416220 (+)	nuclear pore complex interacting protein /// polycystic kidney disease 1 (autosomal dom	NM_006985 /// NR_036447	0.839766	-1.19081	1.54701	1.54701	2.73782
48779	239523_at	TUSC5	chr17p13.3	chr17	chr17:1203615-1204278 (+)	tumor suppressor candidate 5	NM_172367	0.840086	-1.19035	1.37385	1.37385	2.5642
19802	210397_at	DEFB1	chr8p23.1	chr08	chr8:6728158-6735450 (-)	defensin, beta 1	NM_005218	0.840322	-1.19002	1.42453	1.42453	2.61455
25748	216450_x_at	HSP90B1	chr12q24.2-q24.3	chr12	---	heat shock protein 90kDa beta (Grp94), member 1	NM_003299	0.841584	-1.18824	1.41754	1.41754	2.60578
51387	242131_at	ATP6	---		chrM:8662-9207 (+)	ATP synthase F0 subunit 6	---	0.84207	-1.18755	1.51665	1.51665	2.7042
1405	1554201_at	CABP4	chr11q13.2	chr11	chr11:67219885-67226653 (+)	calcium binding protein 4	NM_145200	0.843225	-1.18592	1.36173	1.36173	2.54765
36438	227176_at	SLC2A13	chr12q12	chr12	chr12:40148822-40150883 (-)	solute carrier family 2 (facilitated glucose transporter), member 13	NM_052885	0.843306	-1.18581	1.42736	1.42736	2.61317
30590	221300_at	C15orf2	chr15q11-q13	chr15	chr15:24921014-24924485 (+)	chromosome 15 open reading frame 2	NM_018958	0.843383	-1.1857	1.62056	1.62056	2.80626
28763	219472_at	CENPO	chr2p23.3	chr02	chr2:25016332-25042784 (+)	centromere protein O	NM_024322	0.844059	-1.18475	1.39884	1.39884	2.58359
54374	40829_at	WDTC1	chr1p36.11	chr01	chr1:27614185-27635092 (+)	WD and tetratricopeptide repeats 1	NM_015023	0.844829	-1.18367	1.36974	1.36974	2.55341
16636	207184_at	SLC6A13	chr12p13.3	chr12	chr12:329880-369225 (-)	solute carrier family 6 (neurotransmitter transporter, GABA), member 13	NM_001190997 /// NM_016615 /// NR_034028	0.846458	-1.18139	1.37478	1.37478	2.55617
6790	1562740_at	LOC285224	chr3q21.3	chr03	chr3:128182436-128191156 (+)	hypothetical LOC285224	XR_108481 /// XR_112540	0.846734	-1.18101	1.37134	1.37134	2.55235
44968	235712_at	GAS5	chr1q25.1	chr01	chr1:173832385-173833077 (+)	Growth arrest-specific 5 (non-protein coding)	NR_002578	0.847165	-1.18041	1.61848	1.61848	2.79889
49870	240614_at	KCNC2	chr12q14.1	chr12	chr12:75601463-75603155 (-)	potassium voltage-gated channel, Shaw-related subfamily, member 2	NM_139136 /// NM_139137 /// NM_153748	0.847582	-1.17983	1.40216	1.40216	2.58199
7701	1564637_a_at	FAM98B	chr15q14	chr15	chr15:38756278-38777062 (+)	family with sequence similarity 98, member B	NM_001042429 /// NM_173611	0.84793	-1.17934	1.45056	1.45056	2.6299
19908	210511_s_at	INHBA	chr7p15-p13	chr07	chr7:41729131-41740209 (-)	inhibin, beta A	NM_002192	0.84807	-1.17915	1.46485	1.46485	2.644
11079	201624_at	DARS	chr2q21.3	chr02	chr2:136664253-136743117 (-)	aspartyl-tRNA synthetase	NM_001349	0.84812	-1.17908	1.40103	1.40103	2.58011
25975	216678_at	IFT122	chr3q21	chr03	chr3:129205934-129208699 (-)	intraflagellar transport 122 homolog (Chlamydomonas)	NM_018262 /// NM_052985 /// NM_052989 /// NM_052990	0.848244	-1.17891	1.53188	1.53188	2.71079
4015	1557996_at	LOC100132832	chr7q11.23	chr07	chr7:101988253-101992348 (+)	postmeiotic segregation increased 2-like 5-like	NR_028058	0.848637	-1.17836	1.42509	1.42509	2.60345
25528	216229_x_at	HCG2P7	chr6p21.3	chr06	chr6:29866911-29868646 (+)	HLA complex group 2 pseudogene 7	NR_001318	0.8491	-1.17772	1.74026	1.74026	2.91798
3470	1557145_at	STK38	chr6p21	chr06	chr6:36463840-36467434 (-)	Serine/threonine kinase 38	NM_007271	0.849236	-1.17753	1.42528	1.42528	2.60281
24660	215359_x_at	ZNF44	chr19p13.2	chr19	chr19:12382828-12384007 (-)	zinc finger protein 44	NM_001164276 /// NM_016264	0.849391	-1.17731	1.46992	1.46992	2.64723
19241	209828_s_at	IL16	chr15q26.3	chr15	chr15:81587466-81602116 (+)	interleukin 16 (lymphocyte chemoattractant factor)	NM_001172128 /// NM_004513 /// NM_172217	0.851375	-1.17457	1.84218	1.84218	3.01675
44613	235357_at	DPF3	chr14q24.3-q31.1	chr14	chr14:73136859-73138008 (+)	D4, zinc and double PHD fingers, family 3	NM_012074	0.851375	-1.17457	1.40016	1.40016	2.57473
43160	233903_s_at	ARHGEF26	chr3q25.2	chr03	chr3:153905473-153974337 (+)	Rho guanine nucleotide exchange factor (GEF) 26	NM_015595	0.851375	-1.17457	1.36045	1.36045	2.53502
19500	210089_s_at	LAMA4	chr6q21	chr06	chr6:112574985-112575731 (-)	laminin, alpha 4	NM_001105206 /// NM_001105207 /// NM_001105208 /// NM_001105209 /// NM_002290	0.851695	-1.17413	1.48847	1.48847	2.6626
48784	239528_at	PROM2	chr2q11.1	chr02	chr2:95955599-95956345 (+)	prominin 2	NM_001165977 /// NM_001165978 /// NM_144707	0.851695	-1.17413	1.46878	1.46878	2.64291
41188	231927_at	ATF6	chr1q22-q23	chr01	chr1:161930334-161933298 (+)	activating transcription factor 6	NM_007348	0.851742	-1.17406	1.42518	1.42518	2.59924
35773	226510_at	HEATR5A	chr14q12	chr14	chr14:31760993-31856443 (-)	HEAT repeat containing 5A	NM_015473	0.852434	-1.17311	1.40138	1.40138	2.57449
50636	241380_at	ARHGEF37	chr5q32	chr05	chr5:149001536-149006814 (+)	Rho guanine nucleotide exchange factor (GEF) 37	NM_001001669	0.852609	-1.17287	1.51355	1.51355	2.68642
17221	207773_x_at	CYP3A43	chr7q21.1	chr07	chr7:99425738-99463727 (+)	cytochrome P450, family 3, subfamily A, polypeptide 43	NM_022820 /// NM_057095 /// NM_057096	0.852784	-1.17263	1.40893	1.40893	2.58156
49605	240349_at	PRKAA2	chr1p31	chr01	chr1:57174102-57174810 (+)	protein kinase, AMP-activated, alpha 2 catalytic subunit	NM_006252	0.853199	-1.17206	1.36558	1.36558	2.53764
13315	203861_s_at	ACTN2	chr1q42-q43	chr01	chr1:236849807-236927925 (+)	actinin, alpha 2	NM_001103	0.853336	-1.17187	1.38894	1.38894	2.56081
30004	220713_at	FAM116B	chr22q13.33	chr22	chr22:50763784-50765445 (-)	Family with sequence similarity 116, member B	NM_001001794	0.854095	-1.17083	1.40133	1.40133	2.57216
39830	230569_at	KIAA1430	chr4q35.1	chr04	chr4:186072876-186081581 (-)	KIAA1430	NM_020827	0.854388	-1.17043	1.3757	1.3757	2.54613
24088	214785_at	VPS13A	chr9q21	chr09	chr9:79910456-79999999 (+)	vacuolar protein sorting 13 homolog A (S. cerevisiae)	NM_001018037 /// NM_001018038 /// NM_015186 /// NM_033305	0.855251	-1.16925	1.36912	1.36912	2.53837
2416	1555554_at	BASE	chr20q11.21	chr20	chr20:31781410-31798268 (+)	breast cancer and salivary gland expression gene	NR_026760	0.855255	-1.16924	1.49175	1.49175	2.66099
15093	205639_at	AOAH	chr7p14-p12	chr07	chr7:36552608-36764025 (-)	acyloxyacyl hydrolase (neutrophil)	NM_001177506 /// NM_001177507 /// NM_001637	0.855375	-1.16908	1.4322	1.4322	2.60128
21643	212331_at	RBL2	chr16q12.2	chr16	chr16:53468350-53525560 (+)	retinoblastoma-like 2 (p130)	NM_005611	0.856673	-1.16731	1.36837	1.36837	2.53568
25633	216334_s_at	CYP2A7P1	chr19q13.2	chr19	chr19:41530168-41533988 (-)	cytochrome P450, family 2, subfamily A, polypeptide 7 pseudogene 1	---	0.856773	-1.16717	1.39305	1.39305	2.56022
44755	235499_at	LOC728743	chr7q36.1	chr07	chr7:150105084-150105573 (-)	Similar to GLI-Kruppel family member HKR1	NR_027237	0.857115	-1.1667	1.62794	1.62794	2.79464
7561	1564281_at	LOC285708	chr5q21.2	chr05	chr5:101942492-101948125 (-)	hypothetical LOC285708	---	0.857713	-1.16589	1.54739	1.54739	2.71328
44181	234925_at	LOC732275	chr16q24.1	chr16	chr16:86365452-86371162 (-)	similar to hCG1645603	NR_024406	0.858403	-1.16495	1.40918	1.40918	2.57413
16527	207074_s_at	SLC18A1	chr8p21.3	chr08	chr8:20002371-20040717 (-)	solute carrier family 18 (vesicular monoamine), member 1	NM_001135691 /// NM_001142324 /// NM_001142325 /// NM_003053	0.859007	-1.16413	1.53674	1.53674	2.70087
20802	211466_at	NFIB	chr9p24.1	chr09	chr9:14305758-14313992 (-)	nuclear factor I/B	NM_001190737 /// NM_001190738 /// NM_005596	0.859039	-1.16409	1.36854	1.36854	2.53263
19774	210369_at	SWAP70	chr11p15	chr11	chr11:9685681-9763485 (+)	SWAP switching B-cell complex 70kDa subunit	NM_015055	0.860383	-1.16227	1.42747	1.42747	2.58974
2810	1556131_s_at	FBF1	chr17q25.1	chr17	chr17:73905924-73937106 (-)	Fas (TNFRSF6) binding factor 1	NM_001080542	0.860637	-1.16193	1.78313	1.78313	2.94506
38386	229125_at	KANK4	chr1p31.3	chr01	chr1:62702820-62703751 (-)	KN motif and ankyrin repeat domains 4	NM_181712	0.86089	-1.16159	1.48778	1.48778	2.64937
47377	238121_at	GK5	chr3q23	chr03	chr3:141876368-141876776 (-)	glycerol kinase 5 (putative)	NM_001039547 /// NR_033289	0.861	-1.16144	1.45012	1.45012	2.61156
23104	213797_at	RSAD2	chr2p25.2	chr02	chr2:7017918-7037455 (+)	radical S-adenosyl methionine domain containing 2	NM_080657	0.8612	-1.16117	1.51426	1.51426	2.67543
39267	230006_s_at	SVIP	chr11p14.2	chr11	chr11:22842156-22842625 (-)	small VCP/p97-interacting protein	NM_148893	0.861641	-1.16058	1.44298	1.44298	2.60356
53601	244344_at	WNK4	chr17q21-q22	chr17	chr17:40947660-40948175 (+)	WNK lysine deficient protein kinase 4	NM_032387	0.862018	-1.16007	1.42507	1.42507	2.58514
16683	207231_at	DZIP3	chr3q13.13	chr03	chr3:108321697-108410234 (+)	DAZ interacting protein 3, zinc finger	NM_014648	0.862041	-1.16004	1.46649	1.46649	2.62653
38069	228808_s_at	LOXL2	chr8p21.3-p21.2	chr08	chr8:23167233-23177552 (+)	Lysyl oxidase-like 2	NM_002318	0.862454	-1.15948	1.41842	1.41842	2.5779
8824	1568719_s_at	SLC22A23	chr6p25.2	chr06	chr6:3273065-3445218 (-)	solute carrier family 22, member 23	NM_015482 /// NM_021945	0.863652	-1.15787	1.53817	1.53817	2.69604
19331	209918_at	GGTLC2	chr22q11.22	chr22	chr22:18761177-18780346 (+)	gamma-glutamyltransferase light chain 2	NM_199127	0.863948	-1.15748	1.7478	1.7478	2.90528
30738	221448_s_at	TEX15	chr8p12	chr08	chr8:30690801-30706533 (-)	testis expressed 15	NM_031271	0.865235	-1.15576	1.41009	1.41009	2.56585
40246	230985_at	C9orf131	chr9p13.3	chr09	chr9:35045227-35045979 (+)	chromosome 9 open reading frame 131	NM_001040410 /// NM_001040411 /// NM_001040412 /// NM_203299	0.868211	-1.15179	1.68244	1.68244	2.83423
22755	213447_at	IPW	chr15q11-q12	chr15	chr15:25361691-25365293 (+)	imprinted in Prader-Willi syndrome (non-protein coding)	NR_023915	0.868896	-1.15089	1.38106	1.38106	2.53195
13468	204014_at	DUSP4	chr8p12-p11	chr08	chr8:29193619-29208041 (-)	dual specificity phosphatase 4	NM_001394 /// NM_057158	0.869713	-1.1498	1.4009	1.4009	2.5507
22926	213619_at	HNRNPH1	chr5q35.3	chr05	chr5:179041182-179041836 (+)	Heterogeneous nuclear ribonucleoprotein H1 (H)	NM_005520	0.870252	-1.14909	1.38144	1.38144	2.53053
40027	230766_at	GART	chr21q22.1|21q22.11	chr21	chr21:34870823-34871239 (-)	phosphoribosylglycinamide formyltransferase, phosphoribosylglycinamide synthetase, phos	NM_000819 /// NM_001136005 /// NM_001136006 /// NM_175085	0.870486	-1.14878	1.3753	1.3753	2.52408
47429	238173_at	TCEA2	chr20q13.33	chr20	chr20:62694037-62694516 (+)	transcription elongation factor A (SII), 2	NM_003195 /// NM_198723	0.870754	-1.14843	1.58824	1.58824	2.73667
4567	1559039_at	DHX36	chr3p13-q23	chr03	chr3:153996283-153998653 (-)	DEAH (Asp-Glu-Ala-His) box polypeptide 36	NM_001114397 /// NM_020865	0.871029	-1.14807	1.38322	1.38322	2.53129
29705	220414_at	CALML5	chr10p15.1	chr10	chr10:5540660-5541510 (-)	calmodulin-like 5	NM_017422	0.871744	-1.14713	1.58086	1.58086	2.72799
51834	242578_x_at	SLC22A3	chr6q26-q27	chr06	chr6:160864946-160865418 (+)	Solute carrier family 22 (extraneuronal monoamine transporter), member 3	NM_021977	0.872847	-1.14568	1.71064	1.71064	2.85632
20739	211397_x_at	KIR2DL2	chr19q13.4	chr19	chr19_gl000209_random:21928-36334 (+)	killer cell immunoglobulin-like receptor, two domains, long cytoplasmic tail, 2	NM_014219	0.872893	-1.14562	1.67164	1.67164	2.81726
25139	215839_at	LILRA5	chr19q13.4	chr19	chr19:54818352-54823376 (+)	leukocyte immunoglobulin-like receptor, subfamily A (with TM domain), member 5	NM_021250 /// NM_181879 /// NM_181985 /// NM_181986	0.872912	-1.14559	1.43318	1.43318	2.57877
21157	211834_s_at	TP63	chr3q28	chr03	chr3:189507589-189612291 (+)	tumor protein p63	NM_001114978 /// NM_001114979 /// NM_001114980 /// NM_001114981 /// NM_001114982 /// NM	0.876134	-1.14138	1.75336	1.75336	2.89474
37340	228079_at	C3orf58	chr3q24	chr03	chr3:143690995-143691486 (+)	chromosome 3 open reading frame 58	NM_001134470 /// NM_173552	0.879034	-1.13761	1.57833	1.57833	2.71594
21568	212255_s_at	ATP2C1	chr3q22.1	chr03	chr3:130612834-130722083 (+)	ATPase, Ca++ transporting, type 2C, member 1	NM_001001485 /// NM_001001486 /// NM_001001487 /// NM_014382	0.879456	-1.13707	1.37265	1.37265	2.50972
8727	1568126_at	ANXA2	chr15q22.2	chr15	chr15:60689456-60690185 (+)	annexin A2	NM_001002857 /// NM_001002858 /// NM_001136015 /// NM_004039	0.880256	-1.13603	1.53751	1.53751	2.67354
40282	231021_at	SLC6A19	chr5p15.33	chr05	chr5:1224035-1224494 (+)	solute carrier family 6 (neutral amino acid transporter), member 19	NM_001003841	0.880339	-1.13593	1.54875	1.54875	2.68468
4148	1558305_at	GIGYF2	chr2q37.1	chr02	chr2:233562025-233601352 (+)	GRB10 interacting GYF protein 2	NM_001103146 /// NM_001103147 /// NM_001103148 /// NM_015575	0.880497	-1.13572	1.44695	1.44695	2.58267
23822	214516_at	HIST1H4B	chr6p21.3	chr06	chr6:26027033-26027505 (-)	histone cluster 1, H4b	NM_003544	0.880496	-1.13572	1.39341	1.39341	2.52913
42970	233712_at	ZNF44	chr19p13.2	chr19	---	zinc finger protein 44	NM_001164276 /// NM_016264	0.882179	-1.13356	1.49823	1.49823	2.63179
3453	1557120_at	EEF1A1	chr6q14.1	chr06	---	Eukaryotic translation elongation factor 1 alpha 1	NM_001402	0.88218	-1.13356	1.36482	1.36482	2.49838
37411	228150_at	SEC16B	chr1q25.2	chr01	chr1:177897925-177898479 (-)	SEC16 homolog B (S. cerevisiae)	NM_033127	0.883308	-1.13211	1.4983	1.4983	2.63041
19171	209756_s_at	MYCN	chr2p24.1	chr02	chr2:16081912-16087126 (+)	v-myc myelocytomatosis viral related oncogene, neuroblastoma derived (avian)	NM_005378	0.883597	-1.13174	1.46352	1.46352	2.59526
7651	1564474_at	LOC728723	chr5q13.3	chr05	chr5:76396059-76444348 (+)	hypothetical LOC728723	NR_024398	0.88376	-1.13153	1.41694	1.41694	2.54847
23701	214395_x_at	EEF1D	chr8q24.3	chr08	chr8:144661900-144662240 (+)	eukaryotic translation elongation factor 1 delta (guanine nucleotide exchange protein)	NM_001130053 /// NM_001130055 /// NM_001130056 /// NM_001130057 /// NM_001195203 /// NM	0.883816	-1.13146	1.42725	1.42725	2.55871
27463	218171_at	VPS4B	chr18q21.33	chr18	chr18:61056426-61089693 (-)	vacuolar protein sorting 4 homolog B (S. cerevisiae)	NM_004869	0.884397	-1.13071	1.37342	1.37342	2.50413
32844	223561_at	NEK6	chr9q33.3-q34.11	chr09	chr9:127020241-127113725 (-)	NIMA (never in mitosis gene a)-related kinase 6	NM_001145001 /// NM_001166167 /// NM_001166168 /// NM_001166169 /// NM_001166170 /// NM	0.884942	-1.13002	1.40445	1.40445	2.53447
13937	204483_at	ENO3	chr17pter-p11	chr17	chr17:4855121-4860423 (+)	enolase 3 (beta, muscle)	NM_001193503 /// NM_001976 /// NM_053013	0.885172	-1.12972	1.61157	1.61157	2.74129
7559	1564277_a_at	LOC100133920 /// LOC286297	chr9q12 /// chr9q21.11	chr09	chr9:69651360-69665400 (+)	hypothetical LOC100133920 /// hypothetical LOC286297	NR_024443 /// XR_110887	0.887408	-1.12688	1.46061	1.46061	2.58749
20062	210671_x_at	MAPK8	chr10q11.22	chr10	chr10:49609686-49643076 (+)	mitogen-activated protein kinase 8	NM_002750 /// NM_139046 /// NM_139047 /// NM_139049	0.887516	-1.12674	1.5162	1.5162	2.64294
29292	220001_at	PADI4	chr1p36.13	chr01	chr1:17634691-17690495 (+)	peptidyl arginine deiminase, type IV	NM_012387	0.887517	-1.12674	1.40004	1.40004	2.52678
32183	222897_s_at	ZFP64	chr20q13.2	chr20	chr20:50700550-50722023 (-)	zinc finger protein 64 homolog (mouse)	NM_018197 /// NM_022088 /// NM_199426 /// NM_199427	0.887806	-1.12637	1.53741	1.53741	2.66378
51377	242121_at	NCRNA00182	chrXq13.2	chrX	chrX:73497963-73498239 (-)	non-protein coding RNA 182	NR_028379	0.888035	-1.12608	1.56462	1.56462	2.6907
46401	237145_at	EIF2AK4	chr15q15.1	chr15	chr15:40269629-40270071 (+)	eukaryotic translation initiation factor 2 alpha kinase 4	NM_001013703	0.888869	-1.12503	1.38843	1.38843	2.51346
45812	236556_s_at	LONRF1	chr8p23.1	chr08	chr8:12595565-12612446 (+)	LON peptidase N-terminal domain and ring finger 1	NM_152271	0.890248	-1.12328	1.39922	1.39922	2.5225
10767	201312_s_at	SH3BGRL	chrXq13.3	chrX	chrX:80457621-80554044 (+)	SH3 domain binding glutamic acid-rich protein like	NM_003022	0.891524	-1.12168	1.3725	1.3725	2.49418
188	1552511_a_at	CPA6 /// CPB1	chr3q24 /// chr8q13.2	chr08	chr8:68334339-68658620 (-)	carboxypeptidase A6 /// carboxypeptidase B1 (tissue)	NM_001871 /// NM_020361	0.891697	-1.12146	1.50744	1.50744	2.6289
10759	201304_at	NDUFA5	chr7q32	chr08	chr8:48076489-48078236 (+)	NADH dehydrogenase (ubiquinone) 1 alpha subcomplex, 5, 13kDa	NM_005000	0.892389	-1.12059	1.40191	1.40191	2.5225
21921	212609_s_at	AKT3	chr1q43-q44	chr01	chr1:243663025-243666731 (-)	V-akt murine thymoma viral oncogene homolog 3 (protein kinase B, gamma)	NM_005465 /// NM_181690	0.89254	-1.1204	1.44001	1.44001	2.56041
15252	205798_at	IL7R	chr5p13	chr05	chr5:35857057-35876844 (+)	interleukin 7 receptor	NM_002185	0.893434	-1.11928	1.53795	1.53795	2.65723
45572	236316_at	FAM3C	chr7q31	chr07	chr7:121022621-121023130 (-)	family with sequence similarity 3, member C	NM_001040020 /// NM_014888	0.893683	-1.11897	1.57859	1.57859	2.69756
30757	221467_at	MC4R	chr18q22	chr18	chr18:58038583-58039582 (-)	melanocortin 4 receptor	NM_005912	0.895368	-1.11686	1.40219	1.40219	2.51905
19629	210221_at	CHRNA3	chr15q24	chr15	chr15:78887651-78913322 (-)	cholinergic receptor, nicotinic, alpha 3	NM_000743 /// NM_001166694	0.895754	-1.11638	1.40038	1.40038	2.51676
43935	234679_at	KRTAP9-3	chr17q12-q21	chr17	chr17:39388714-39389705 (+)	keratin associated protein 9-3	NM_031962	0.897971	-1.11362	1.51932	1.51932	2.63294
23012	213705_at	LOC100509558 /// LOC100510047	---	chr03	chr3:112414250-112415209 (+)	hypothetical LOC100509558 /// hypothetical LOC100510047	XR_112341 /// XR_115561	0.89809	-1.11347	1.7042	1.7042	2.81767
9113	1569245_at	C8orf74	chr8p23.1	chr08	chr8:10530170-10558099 (+)	chromosome 8 open reading frame 74	NM_001040032	0.898152	-1.1134	1.401	1.401	2.5144
1274	1554014_at	CHD2	chr15q26	chr15	chr15:93443564-93492460 (+)	chromodomain helicase DNA binding protein 2	NM_001042572 /// NM_001271	0.898988	-1.11236	1.40433	1.40433	2.51669
8593	1567079_at	CLN6	chr15q23	chr15	chr15:68499832-68500202 (-)	ceroid-lipofuscinosis, neuronal 6, late infantile, variant	NM_017882	0.899103	-1.11222	1.43787	1.43787	2.55009
38243	228982_s_at	USP42	chr7p22.1	chr07	chr7:6194454-6196448 (-)	Ubiquitin specific peptidase 42	NM_032172	0.899334	-1.11193	1.4811	1.4811	2.59303
43808	234552_at	EPPK1	chr8q24.3	chr08	chr8:144934005-144935917 (-)	Epiplakin 1	NM_031308	0.900396	-1.11062	1.35849	1.35849	2.46911
7370	1563809_a_at	MCF2L	chr13q34	chr13	chr13:113698968-113749483 (+)	MCF.2 cell line derived transforming sequence-like	NM_001112732 /// NM_024979	0.901427	-1.10935	1.3628	1.3628	2.47215
7993	1565765_x_at	C13orf33	chr13q12.3	chr13	chr13:31480409-31483253 (+)	Chromosome 13 open reading frame 33	NM_032849	0.901477	-1.10929	1.43569	1.43569	2.54498
39238	229977_at	RTDR1	chr22q11.2	chr22	chr22:23473375-23473851 (-)	rhabdoid tumor deletion region gene 1	NM_014433	0.901741	-1.10897	1.4845	1.4845	2.59347
44474	235218_x_at	THAP6	chr4q21.1	chr04	chr4:76452630-76454549 (+)	THAP domain containing 6	NM_144721	0.901743	-1.10896	1.41919	1.41919	2.52815
37335	228074_at	ITPRIPL2	chr16p12.3	chr16	chr16:19126028-19126967 (+)	inositol 1,4,5-triphosphate receptor interacting protein-like 2	NM_001034841 /// NR_028028	0.902211	-1.10839	1.44227	1.44227	2.55066
17858	208432_s_at	CACNA1E	chr1q25-q31	chr01	chr1:181452715-181768081 (+)	calcium channel, voltage-dependent, R type, alpha 1E subunit	NM_000721	0.902514	-1.10802	1.41098	1.41098	2.519
7868	1565527_x_at	TCP11L2	chr12q23.3	chr12	chr12:106695706-106704906 (+)	T-complex 11 (mouse)-like 2	NM_152772	0.902528	-1.108	1.49548	1.49548	2.60348
17049	207601_at	SULT1B1	chr4q13.3	chr04	chr4:70592687-70620959 (-)	sulfotransferase family, cytosolic, 1B, member 1	NM_014465	0.902792	-1.10767	1.50591	1.50591	2.61358
33103	223820_at	RBP5	chr12p13.31	chr12	chr12:7276476-7281459 (-)	retinol binding protein 5, cellular	NM_031491	0.903002	-1.10742	1.4102	1.4102	2.51762
3902	1557795_s_at	NTRK3	chr15q25	chr15	chr15:88615781-88679741 (-)	neurotrophic tyrosine kinase, receptor, type 3	NM_001007156 /// NM_001012338 /// NM_002530	0.903871	-1.10635	1.66801	1.66801	2.77436
24642	215341_at	DNAH6	chr2p11.2	chr02	chr2:84931372-85046704 (+)	dynein, axonemal, heavy chain 6	NM_001370	0.904575	-1.10549	1.43719	1.43719	2.54268
39219	229958_at	CLN8	chr8p23	chr08	chr8:1734290-1734738 (+)	ceroid-lipofuscinosis, neuronal 8 (epilepsy, progressive with mental retardation)	NM_018941	0.904791	-1.10523	1.44691	1.44691	2.55214
25152	215852_x_at	C20orf117	chr20q11.23	chr20	chr20:35415408-35423468 (-)	chromosome 20 open reading frame 117	NM_080627 /// NM_199181	0.905928	-1.10384	1.5078	1.5078	2.61164
22622	213314_at	C6orf162	chr6q15-q16.1	chr06	chr6:88032305-88051541 (+)	chromosome 6 open reading frame 162	NM_001042493 /// NM_020425	0.906241	-1.10346	1.36486	1.36486	2.46832
24751	215450_at	SNRPE	chr1q32	chr16	chr16:20250242-20250581 (+)	small nuclear ribonucleoprotein polypeptide E	NM_003094	0.906416	-1.10325	1.53204	1.53204	2.63529
53538	244281_at	REXO1	chr19p13.3	chr19	chr19:1821755-1822214 (-)	REX1, RNA exonuclease 1 homolog (S. cerevisiae)	NM_020695	0.906662	-1.10295	1.46362	1.46362	2.56657
20883	211551_at	EGFR	chr7p12	chr07	chr7:55086810-55324289 (+)	epidermal growth factor receptor	NM_005228 /// NM_201282 /// NM_201283 /// NM_201284	0.90691	-1.10264	1.3767	1.3767	2.47934
14465	205011_at	VWA5A	chr11q23	chr11	chr11:123988214-124017609 (+)	von Willebrand factor A domain containing 5A	NM_001130142 /// NM_014622 /// NM_198315	0.906945	-1.1026	1.38262	1.38262	2.48522
26428	217134_at	MTAP	chr9p21	chr09	chr9:21854722-21854869 (-)	methylthioadenosine phosphorylase	NM_002451	0.907258	-1.10222	1.50826	1.50826	2.61048
75	1552337_s_at	HOXD4	chr2q31.1	chr02	chr2:177016112-177017954 (+)	homeobox D4	NM_014621	0.907874	-1.10147	1.49887	1.49887	2.60034
38773	229512_at	FAM120C	chrXp11.22	chrX	chrX:54094756-54095212 (-)	family with sequence similarity 120C	NM_017848 /// NM_198456	0.908455	-1.10077	1.42173	1.42173	2.5225
8774	1568627_at	SMEK2	chr2p16.1	chr02	chr2:55843286-55844846 (-)	SMEK homolog 2, suppressor of mek1 (Dictyostelium)	NM_001122964 /// NM_020463	0.909367	-1.09967	1.37116	1.37116	2.47083
28959	219668_at	GDAP1L1	chr20q12	chr20	chr20:42875921-42907965 (+)	ganglioside-induced differentiation-associated protein 1-like 1	NM_024034	0.90972	-1.09924	1.47176	1.47176	2.571
41185	231924_at	LOC100506305	---	chr11	chr11:13000565-13002547 (-)	hypothetical LOC100506305	XR_109064 /// XR_109065 /// XR_109066 /// XR_109067 /// XR_109068 /// XR_111166 /// XR_	0.909759	-1.09919	1.5136	1.5136	2.61279
2512	1555702_a_at	ST3GAL3	chr1p34.1	chr01	chr1:44201933-44395893 (+)	ST3 beta-galactoside alpha-2,3-sialyltransferase 3	NM_006279 /// NM_174963 /// NM_174964 /// NM_174965 /// NM_174966 /// NM_174967 /// NM_	0.913136	-1.09513	1.64184	1.64184	2.73697
28581	219290_x_at	DAPP1	chr4q25-q27	chr04	chr4:100737989-100791311 (+)	dual adaptor of phosphotyrosine and 3-phosphoinositides	NM_014395	0.913659	-1.0945	1.41093	1.41093	2.50543
175	1552496_a_at	COBL	chr7p12.1	chr07	chr7:51084978-51103652 (-)	cordon-bleu homolog (mouse)	NM_015198	0.918813	-1.08836	1.36028	1.36028	2.44864
19719	210313_at	LILRA4	chr19q13.4	chr19	chr19:54844692-54850173 (-)	leukocyte immunoglobulin-like receptor, subfamily A (with TM domain), member 4	NM_012276	0.919165	-1.08794	1.70046	1.70046	2.7884
2933	1556320_at	STOML1	chr15q24-q25	chr15	chr15:74279068-74284544 (-)	stomatin (EPB72)-like 1	NM_004809	0.919514	-1.08753	1.72735	1.72735	2.81488
25569	216270_at	ILVBL	chr19p13.1	chr19	chr19:15223120-15225796 (-)	ilvB (bacterial acetolactate synthase)-like	NM_006844	0.922039	-1.08455	1.42094	1.42094	2.50549
38317	229056_at	TP53I13	chr17q11.2	chr17	chr17:27894478-27898707 (-)	Tumor protein p53 inducible protein 13	NM_138349	0.922853	-1.0836	1.46012	1.46012	2.54372
20378	211004_s_at	ALDH3B1	chr11q13	chr11	chr11:67777732-67796143 (+)	aldehyde dehydrogenase 3 family, member B1	NM_000694 /// NM_001030010 /// NM_001161473	0.922973	-1.08346	1.38413	1.38413	2.46759
17647	208215_x_at	DRD4	chr11p15.5	chr11	chr11:637304-640703 (+)	dopamine receptor D4	NM_000797	0.923185	-1.08321	1.39306	1.39306	2.47627
26484	217190_x_at	ESR1	chr6q25.1	chr06	chr6:152332900-152382254 (+)	estrogen receptor 1	NM_000125 /// NM_001122740 /// NM_001122741 /// NM_001122742	0.923695	-1.08261	1.52112	1.52112	2.60373
20331	210957_s_at	AFF2	chrXq28	chrX	chrX:147582243-148075954 (+)	AF4/FMR2 family, member 2	NM_001169122 /// NM_001169123 /// NM_001169124 /// NM_001169125 /// NM_001170628 /// NM	0.923919	-1.08235	1.37565	1.37565	2.458
46027	236771_at	RIPPLY2	chr6q14.2	chr06	chr6:84563339-84567234 (+)	ripply2 homolog (zebrafish)	NM_001009994	0.924694	-1.08144	1.53826	1.53826	2.6197
9815	1570364_at	ZNF709	chr19p13.2	chr19	chr19:12576423-12577665 (-)	zinc finger protein 709	NM_152601	0.926041	-1.07987	1.43149	1.43149	2.51136
23179	213872_at	C6orf62	chr6p22.3	chr06	chr6:24718766-24719383 (+)	Chromosome 6 open reading frame 62	NM_030939	0.926815	-1.07896	1.39516	1.39516	2.47412
48731	239475_at	ACPL2	chr3q23	chr03	chr3:141005884-141006537 (+)	acid phosphatase-like 2	NM_001037172 /// NM_152282	0.927287	-1.07842	1.46805	1.46805	2.54647
47590	238334_at	SPRN	chr10q26.3	chr10	chr10:135234904-135236034 (+)	Shadow of prion protein homolog (zebrafish)	NM_001012508	0.927472	-1.0782	1.39446	1.39446	2.47266
41501	232240_at	DNHD1	chr11p15.4	chr11	chr11:6567272-6570267 (+)	dynein heavy chain domain 1	NM_144666 /// NM_173589	0.928684	-1.07679	1.52811	1.52811	2.6049
26281	216984_x_at	IGLV2-23	chr22q11.2	chr22	chr22:23101403-23241835 (+)	immunoglobulin lambda variable 2-23	---	0.929042	-1.07638	1.51685	1.51685	2.59323
12460	203004_s_at	MEF2D	chr1q12-q23	chr01	chr1:156437278-156470334 (-)	myocyte enhancer factor 2D	NM_005920	0.930136	-1.07511	1.36561	1.36561	2.44072
23213	213907_at	EEF1E1	chr6p24.3-p25.1	chr06	chr6:8080081-8102748 (+)	Eukaryotic translation elongation factor 1 epsilon 1	NM_001135650 /// NM_004280	0.931051	-1.07405	1.39205	1.39205	2.4661
23214	213908_at	WHAMML1 /// WHAMML2	chr15q11.2 /// chr15q13.1	chr15	chr15:29002952-29003625 (+)	WAS protein homolog associated with actin, golgi membranes and microtubules-like 1 (pse	NR_003521 /// NR_026589	0.931391	-1.07366	1.58235	1.58235	2.65601
34427	225163_at	FRMD4A	chr10p13	chr10	chr10:13685705-14372883 (-)	FERM domain containing 4A	NM_018027	0.933025	-1.07178	1.44371	1.44371	2.51549
17722	208291_s_at	TH	chr11p15.5	chr11	chr11:2185159-2193035 (-)	tyrosine hydroxylase	NM_000360 /// NM_199292 /// NM_199293	0.933118	-1.07168	1.45663	1.45663	2.52831
39613	230352_at	PRPS2	chrXp22.3-p22.2	chrX	chrX:12841451-12842108 (-)	Phosphoribosyl pyrophosphate synthetase 2	NM_001039091 /// NM_002765	0.933144	-1.07165	1.48464	1.48464	2.55629
16552	207099_s_at	CHM	chrXq21.2	chrX	chrX:85119511-85302566 (-)	choroideremia (Rab escort protein 1)	NM_000390 /// NM_001145414	0.933216	-1.07156	1.38943	1.38943	2.46099
378	1552775_at	GPRC6A	chr6q22.1	chr06	chr6:117113247-117150198 (-)	G protein-coupled receptor, family C, group 6, member A	NM_148963	0.933569	-1.07116	1.47506	1.47506	2.54622
14076	204622_x_at	NR4A2	chr2q22-q23	chr02	chr2:157180950-157189183 (-)	nuclear receptor subfamily 4, group A, member 2	NM_006186	0.933713	-1.07099	1.38438	1.38438	2.45537
20887	211555_s_at	GUCY1B3	chr4q31.3-q33	chr04	chr4:156680241-156727700 (+)	guanylate cyclase 1, soluble, beta 3	NM_000857	0.933954	-1.07072	1.48742	1.48742	2.55814
47358	238102_s_at	BTBD19	chr1p34.1	chr01	chr1:45278845-45279466 (-)	BTB (POZ) domain containing 19	NM_001136537	0.934143	-1.0705	1.44919	1.44919	2.51969
26220	216923_at	CDKL5	chrXp22	chrX	chrX:18660043-18668657 (+)	cyclin-dependent kinase-like 5	NM_001037343 /// NM_003159	0.934309	-1.07031	1.44944	1.44944	2.51975
14402	204948_s_at	FST	chr5q11.2	chr05	chr5:52776594-52781902 (+)	follistatin	NM_006350 /// NM_013409	0.934333	-1.07028	1.36905	1.36905	2.43933
8819	1568706_s_at	AVIL	chr12q14.1	chr12	chr12:58211996-58213420 (-)	Advillin	NM_006576	0.937684	-1.06646	1.39247	1.39247	2.45893
40409	231148_at	IGFL2	chr19q13.32	chr19	chr19:46652080-46664550 (+)	IGF-like family member 2	NM_001002915 /// NM_001135113	0.937963	-1.06614	1.44927	1.44927	2.51541
17657	208225_at	FGFR2	chr10q26	chr10	chr10:123297479-123357917 (-)	fibroblast growth factor receptor 2	NM_000141 /// NM_001144913 /// NM_001144914 /// NM_001144915 /// NM_001144916 /// NM_00	0.939117	-1.06483	1.53458	1.53458	2.59941
15786	206333_at	MSI1	chr12q24	chr12	chr12:120780145-120806958 (-)	musashi homolog 1 (Drosophila)	NM_002442	0.939656	-1.06422	1.4192	1.4192	2.48342
42233	232973_at	DOCK1	chr10q26.13-q26.3	chr10	chr10:129204335-129207168 (-)	Dedicator of cytokinesis 1	NM_001380	0.939656	-1.06422	1.36397	1.36397	2.42819
23861	214555_at	SSTR5	chr16p13.3	chr16	chr16:1128837-1130085 (+)	somatostatin receptor 5	NM_001053 /// NM_001172560	0.940776	-1.06295	1.64379	1.64379	2.70674
30320	221029_s_at	WNT5B	chr12p13.3	chr12	chr12:1726221-1756379 (+)	wingless-type MMTV integration site family, member 5B	NM_030775 /// NM_032642	0.941836	-1.06176	1.36486	1.36486	2.42662
38719	229458_s_at	GALK1	chr17q24	chr17	chr17:73754019-73754600 (+)	Galactokinase 1	NM_000154	0.943745	-1.05961	1.41609	1.41609	2.4757
23026	213719_s_at	SMARCA4	chr19p13.2	chr19	chr19:11152143-11172920 (-)	SWI/SNF related, matrix associated, actin dependent regulator of chromatin, subfamily a	NM_001128844 /// NM_001128845 /// NM_001128846 /// NM_001128847 /// NM_001128848 /// NM	0.943869	-1.05947	1.41768	1.41768	2.47715
6350	1562002_at	MYOZ3	chr5q33.1	chr05	chr5:150049543-150051828 (+)	myozenin 3	NM_001122853 /// NM_133371	0.943901	-1.05943	1.44045	1.44045	2.49988
23234	213928_s_at	AGFG1	chr2q36.3	chr02	chr2:228337041-228388515 (-)	ArfGAP with FG repeats 1	NM_001135187 /// NM_001135188 /// NM_001135189 /// NM_004504	0.944718	-1.05852	1.38571	1.38571	2.44423
42165	232905_at	GTF2H5	chr6q25.3	chr06	chr6:158615227-158617318 (+)	general transcription factor IIH, polypeptide 5	NM_207118	0.944844	-1.05838	1.42391	1.42391	2.48229
40665	231404_at	LOC100506540	---	chr11	chr11:18621350-18701595 (+)	hypothetical LOC100506540	XR_109073 /// XR_109074 /// XR_111161 /// XR_111162 /// XR_114471 /// XR_114472	0.945312	-1.05785	1.66757	1.66757	2.72542
14342	204888_s_at	NEURL	chr10q25.1	chr10	chr10:105253734-105352309 (+)	neuralized homolog (Drosophila)	NM_004210	0.945311	-1.05785	1.43011	1.43011	2.48796
48104	238848_at	OTUD4	chr4q31.21	chr04	chr4:146065486-146072048 (-)	OTU domain containing 4	NM_001102653 /// NM_017493	0.945311	-1.05785	1.41495	1.41495	2.4728
52948	243692_at	GATA4	chr8p23.1-p22	chr08	chr8:11567310-11568034 (+)	GATA binding protein 4	NM_002052	0.945312	-1.05785	1.40332	1.40332	2.46117
15307	205853_at	ZBTB7B	chr1q21.3	chr01	chr1:154986923-154989452 (+)	zinc finger and BTB domain containing 7B	NM_015872	0.948027	-1.05482	1.46739	1.46739	2.52221
25876	216579_at	GJB4	chr1p34.3	chr01	chr1:35226131-35228951 (+)	gap junction protein, beta 4, 30.3kDa	NM_153212	0.948341	-1.05447	1.46848	1.46848	2.52295
31498	222211_x_at	SCAND2	chr15q25-q26	chr15	chr15:85174708-85184524 (+)	SCAN domain containing 2 pseudogene	NR_003654 /// NR_004859	0.948885	-1.05387	1.46712	1.46712	2.52099
24119	214817_at	UNC13A	chr19p13.11	chr19	chr19:17714582-17756815 (-)	unc-13 homolog A (C. elegans)	NM_001080421	0.94904	-1.0537	1.55712	1.55712	2.61082
51822	242566_at	VASH1	chr14q24.3	chr14	chr14:77228275-77228687 (-)	vasohibin 1	NM_014909	0.949063	-1.05367	1.8235	1.8235	2.87717
16260	206807_s_at	ADD2	chr2p13.3	chr02	chr2:70903209-70995329 (-)	adducin 2 (beta)	NM_001185054 /// NM_001185055 /// NM_001617 /// NM_017482 /// NM_017488	0.950276	-1.05233	1.45191	1.45191	2.50424
8468	1566839_at	LOC283674	chr15q22.32	chr15	chr15:70709595-70718859 (+)	hypothetical protein LOC283674	---	0.951492	-1.05098	1.478	1.478	2.52898
15775	206322_at	SYN3	chr22q12.3	chr22	chr22:32909304-33402683 (-)	synapsin III	NM_001135774 /// NM_003490 /// NM_133633	0.951744	-1.0507	1.51689	1.51689	2.56759
48070	238814_at	SLC35C2	chr20q13.12	chr20	chr20:44984360-44985054 (-)	solute carrier family 35, member C2	NM_015945 /// NM_173073 /// NM_173179	0.953189	-1.04911	1.4598	1.4598	2.50891
709	1553235_at	PCDHAC1	chr5q31	chr05	chr5:140306301-140309385 (+)	protocadherin alpha subfamily C, 1	NM_018898 /// NM_031882	0.95438	-1.0478	1.50436	1.50436	2.55216
38507	229246_at	FLJ44342	chr17q22	chr17	chr17:56066399-56066866 (-)	hypothetical LOC645460	XR_109412 /// XR_115130	0.955245	-1.04685	1.47921	1.47921	2.52606
30355	221065_s_at	CHST8	chr19q13.1	chr19	chr19:34175972-34264410 (+)	carbohydrate (N-acetylgalactosamine 4-0) sulfotransferase 8	NM_001127895 /// NM_001127896 /// NM_022467	0.955867	-1.04617	1.41116	1.41116	2.45733
5615	1560878_at	SYT15	chr10q11.1	chr10	chr10:46959943-46965888 (-)	synaptotagmin XV	NM_031912 /// NM_181519	0.957548	-1.04433	1.37201	1.37201	2.41634
29697	220406_at	TGFB2	chr1q41	chr01	chr1:218519867-218614973 (-)	transforming growth factor, beta 2	NM_001135599 /// NM_003238	0.958953	-1.0428	1.40841	1.40841	2.45121
6263	1561850_at	LOC100133669	chr8q24.3	chr08	---	similar to hCG1994695	NR_026913	0.959795	-1.04189	1.42824	1.42824	2.47013
31472	222185_at	PKNOX2	chr11q24.2	chr11	chr11:125295563-125303283 (-)	PBX/knotted 1 homeobox 2	NM_022062	0.960325	-1.04131	1.42793	1.42793	2.46924
17601	208167_s_at	MMP16	chr8q21.3	chr08	chr8:89086832-89339548 (-)	matrix metallopeptidase 16 (membrane-inserted)	NM_005941 /// NM_022564	0.960565	-1.04105	1.48819	1.48819	2.52924
26363	217067_s_at	DMP1	chr4q21	chr04	chr4:88584313-88584472 (+)	dentin matrix acidic phosphoprotein 1	NM_001079911 /// NM_004407	0.962602	-1.03885	1.44524	1.44524	2.48409
36882	227621_at	WTAP	chr6q25-q27	chr06	chr6:160176799-160177347 (-)	Wilms tumor 1 associated protein	NM_004906 /// NM_152857 /// NM_152858	0.963476	-1.03791	1.43319	1.43319	2.4711
40990	231729_s_at	CAPS	chr19p13.3	chr19	chr19:5914266-5915494 (+)	calcyphosine	NM_004058 /// NM_080590	0.963523	-1.03786	1.49556	1.49556	2.53342
47336	238080_at	B4GALNT4	chr11p15.5	chr11	chr11:376913-379523 (+)	beta-1,4-N-acetyl-galactosaminyl transferase 4	NM_178537	0.96367	-1.0377	1.43917	1.43917	2.47687
33078	223795_at	TSPAN10	chr17q25.3	chr17	chr17:79609374-79615778 (+)	tetraspanin 10	NM_031945	0.964628	-1.03667	1.4271	1.4271	2.46377
476	1552915_at	IL28A	chr19q13.13	chr19	chr19:39759156-39760875 (+)	interleukin 28A (interferon, lambda 2)	NM_172138	0.964779	-1.03651	1.59172	1.59172	2.62823
39958	230697_at	BBS5	chr2q31.1	chr02	chr2:170349465-170361514 (+)	Bardet-Biedl syndrome 5	NM_152384	0.964779	-1.03651	1.39844	1.39844	2.43495
2324	1555421_at	AP1S3	chr2q36.1	chr02	chr2:224616414-224702319 (-)	adaptor-related protein complex 1, sigma 3 subunit	NM_001039569	0.967441	-1.03366	1.36905	1.36905	2.40271
44977	235721_at	DTX3	chr12q13.3	chr12	chr12:58003197-58003585 (+)	deltex homolog 3 (Drosophila)	NM_178502	0.972468	-1.02831	1.44414	1.44414	2.47245
25860	216563_at	ANKRD12	chr18p11.22	chr18	chr18:9255182-9255983 (-)	Ankyrin repeat domain 12	NM_001083625 /// NM_015208	0.972637	-1.02813	1.73007	1.73007	2.7582
7684	1564590_a_at	OFCC1	chr6p24.3	chr06	chr6:9809977-9933514 (-)	orofacial cleft 1 candidate 1	XM_003118558 /// XM_003119969 /// XM_003120493	0.97294	-1.02781	1.40025	1.40025	2.42806
20366	210992_x_at	FCGR2C	chr1q23.3	chr01	chr1:161551225-161569618 (+)	Fc fragment of IgG, low affinity IIc, receptor for (CD32) (gene/pseudogene)	NM_201563	0.974026	-1.02667	1.40926	1.40926	2.43593
40944	231683_at	GLYAT	chr11q12.1	chr11	chr11:58476229-58476718 (-)	glycine-N-acyltransferase	NM_005838 /// NM_201648	0.974541	-1.02612	1.52131	1.52131	2.54743
17983	208558_at	OR10H1	chr19p13.1	chr19	chr19:15904889-15905772 (+)	olfactory receptor, family 10, subfamily H, member 1	NM_013940	0.975693	-1.02491	1.3798	1.3798	2.40471
53631	244374_at	PLAC2	chr19p13.3	chr19	chr19:5560948-5567819 (-)	placenta-specific 2 (non-protein coding)	NR_027064	0.97588	-1.02472	1.45615	1.45615	2.48087
32599	223315_at	NTN4	chr12q22	chr12	chr12:96051582-96184536 (-)	netrin 4	NM_021229	0.976236	-1.02434	1.35877	1.35877	2.38311
25082	215782_at	RAB40AL	chrXq22.2	chrX	chrX:102192246-102193083 (+)	RAB40A, member RAS oncogene family-like	NM_001031834	0.977799	-1.02271	1.39737	1.39737	2.42008
5616	1560879_a_at	SYT15	chr10q11.1	chr10	chr10:46959943-46965888 (-)	synaptotagmin XV	NM_031912 /// NM_181519	0.97806	-1.02243	1.39387	1.39387	2.4163
37734	228473_at	MSX1	chr4p16.3-p16.1	chr04	chr4:4864747-4865288 (-)	Msh homeobox 1	NM_002448	0.978197	-1.02229	1.44919	1.44919	2.47148
37655	228394_at	STK10	chr5q35.1	chr05	chr5:171469082-171469677 (-)	serine/threonine kinase 10	NM_005990	0.978276	-1.02221	1.41427	1.41427	2.43648
26506	217212_s_at	IL9R	chrXq28 and Yq12	chrY	chrY:59335576-59343080 (+)	interleukin 9 receptor	NM_002186 /// NR_024033	0.979242	-1.0212	1.58234	1.58234	2.60354
17358	207915_at	LOC100293553	---	chrX	chrX:106515690-106518642 (+)	protein L-Myc-2-like	XM_002346323	0.980689	-1.01969	1.47693	1.47693	2.49662
20394	211021_s_at	RGS14	chr5q35.3	chr05	chr5:176793943-176796076 (+)	regulator of G-protein signaling 14	NM_006480	0.980772	-1.0196	1.43413	1.43413	2.45373
44803	235547_at	N4BP2L2	chr13q13.1	chr13	chr13:33096788-33097527 (+)	NEDD4 binding protein 2-like 2	NM_014887 /// NM_033111	0.981608	-1.01874	1.40016	1.40016	2.4189
17555	208119_s_at	ZNF93	chr19p12	chr19	chr19:20044681-20240650 (+)	zinc finger protein 93	NM_031218	0.981657	-1.01869	1.39703	1.39703	2.41572
38232	228971_at	LOC100505759	---	chr12	chr12:98999699-99000148 (+)	hypothetical LOC100505759	XR_110332 /// XR_111324 /// XR_114603	0.981903	-1.01843	1.40047	1.40047	2.4189
18698	209277_at	TFPI2	chr7q22	chr07	chr7:93514721-93520203 (-)	tissue factor pathway inhibitor 2	NM_006528	0.983164	-1.01712	1.4113	1.4113	2.42842
29495	220204_s_at	BMP8A	chr1p34.3	chr01	chr1:39993502-39995349 (+)	bone morphogenetic protein 8a	NM_181809	0.983198	-1.01709	1.4413	1.4413	2.45839
33989	224723_x_at	LOC401397	chr7q31.1	chr07	chr7:112756777-112758627 (-)	hypothetical LOC401397	NR_015442 /// NR_024412	0.983702	-1.01657	1.468	1.468	2.48457
4215	1558437_at	IGHE	chr14q32.33	chr14	chr14:106064223-106066691 (-)	immunoglobulin heavy constant epsilon	---	0.984084	-1.01617	1.37425	1.37425	2.39042
6138	1561602_at	LOC100129476	chr1p36.31	chr01	chr1:7109858-7111942 (-)	hypothetical protein LOC100129476	XM_001718470 /// XM_001719425 /// XM_001720143	0.98496	-1.01527	1.4754	1.4754	2.49067
44883	235627_at	PFN4	chr2p23.3	chr02	chr2:24337949-24345339 (-)	profilin family, member 4	NM_199346	0.987852	-1.0123	1.38834	1.38834	2.40064
31495	222208_s_at	POLR2J4	chr7p13	chr07	chr7:72497631-72527117 (+)	polymerase (RNA) II (DNA directed) polypeptide J4, pseudogene	NR_003655	0.98861	-1.01152	1.41066	1.41066	2.42218
50634	241378_at	MIB2	chr1p36.33	chr01	chr1:1552236-1552730 (-)	Mindbomb homolog 2 (Drosophila)	NM_001170686 /// NM_001170687 /// NM_001170688 /// NM_001170689 /// NM_080875 /// NR_03	0.988715	-1.01141	1.593	1.593	2.60441
43660	234404_at	CAND2	chr3p25.2	chr03	chr3:12912826-12915944 (+)	cullin-associated and neddylation-dissociated 2 (putative)	NM_001162499 /// NM_012298	0.989523	-1.01059	1.42151	1.42151	2.4321
25051	215751_at	RBM26	chr13q31.1	chr13	chr13:79890367-79924448 (-)	RNA binding motif protein 26	NM_022118	0.989566	-1.01054	1.35868	1.35868	2.36922
41562	232301_at	UBE3B	chr12q24.11	chr12	chr12:109928002-109930542 (+)	ubiquitin protein ligase E3B	NM_130466 /// NM_183415	0.993718	-1.00632	1.42337	1.42337	2.42969
4321	1558626_at	LOC100287696	chr11q24.2	chr11	chr11:124677653-124678680 (+)	Similar to ring finger protein 181	---	0.994136	-1.0059	1.37168	1.37168	2.37758
35845	226582_at	LOC400043	chr12q13.13	chr12	chr12:54519845-54526624 (+)	hypothetical LOC400043	NR_026656	0.994616	-1.00541	1.55431	1.55431	2.55972
25693	216395_at	FBXL18	chr7p22.2	chr07	chr7:5520193-5521826 (+)	F-box and leucine-rich repeat protein 18	NM_024963	0.994717	-1.00531	1.73608	1.73608	2.74139
33205	223923_at	C21orf62	chr21q22.11	chr21	chr21:34162984-34163477 (-)	chromosome 21 open reading frame 62	NM_001162495 /// NM_001162496 /// NM_019596	0.995514	-1.00451	1.39829	1.39829	2.4028
40502	231241_at	LOC645744	chr17q12	chr17	chr17:33825072-33825549 (-)	Similar to PCAF associated factor 65 beta	---	0.995591	-1.00443	1.71651	1.71651	2.72094
47368	238112_at	LOC283177	chr11q25	chr11	chr11:134350736-134373159 (+)	hypothetical LOC283177	NR_033852	0.998209	-1.00179	1.36423	1.36423	2.36602
41521	232260_at	LOC100009676	chr3q12.3	chr03	chr3:101395273-101398055 (+)	hypothetical LOC100009676	NR_024407	0.999888	-1.00011	1.44415	1.44415	2.44426
38785	229524_at	KIAA0494	chr1pter-p22.1	chr01	chr1:47184253-47184744 (+)	KIAA0494	NM_014774	0.999933	-1.00007	1.36281	1.36281	2.36288

## Sheet: 71 gene list
gene	cum fold change
MALAT1	6.01055
KLF5	4.50867
PPP1CB	3.95707
C4orf43	3.9064
SLC35E4	3.87514
KLF9	3.75737
ZMYM5	3.74285
PARD6B	3.72815
RTKN2	3.72408
RBL1	3.67106
C5orf24	3.6462
SCT	3.6358
UBB	3.63219
AREGB	3.59733
ATG12	3.59063
NUPL1	3.57489
NUMB	3.55011
ADK	3.52599
RPL21 /// RPL21P19 /// RPL21P28	3.51824
GCLM	3.45975
HERPUD2	3.43179
C5orf44	3.42845
HNRNPA1 /// HNRNPA1L2 /// HNRNPA1P10 /// HNRPA1P5 /// LOC642817	3.39987
ACSL4	3.39967
ITCH	3.39775
HAUS2	3.39515
SGMS1	3.39511
C22orf34	3.37618
ESCO2	3.37168
GRIN1	3.3641
CBWD1 /// CBWD2 /// CBWD3 /// CBWD6	3.3592
FCF1 /// LOC100507758 /// MAPK1IP1L	3.35312
CYP51A1	3.34437
LOC100190938	3.33574
ZNF623	3.33274
EID1	3.30697
ZNF131	3.30418
C17orf104	3.30091
DEPDC4	3.30009
YEATS4	3.27502
YIPF4	3.27224
TMEFF1	3.25729
RP2	3.24682
AZI2	3.24089
ANKRD32	3.22474
FGF7 /// KGFLP1 /// KGFLP2	3.22442
BLZF1	3.22326
PPM1B	3.20266
OTUD6B	3.19597
MKX	3.19297
KLHL24	3.18878
EIF4E	3.17025
RPS10 /// RPS10P7	3.16796
EIF1AX	3.1676
CXorf56	3.16184
HBM	3.16061
C19orf26	3.15562
NDUFS8	3.15442
C9orf41	3.152
PBRM1	3.14876
TCEB1	3.14812
NFATC2IP	3.14641
ATP11B	3.14605
RSU1	3.14509
MEX3C	3.13778
AGPS	3.11854
LPXN	3.10267
NAP1L1	3.08298
KIAA0776	3.07511
LOC100507328 /// LOC100508591	3.05538
PTP4A1	3.04758
					slc25a27
					map2k7
					nckap1
					prkcb
					mpp7
					fblim1
					cd24
					actk6a
					xrcc4
					neil1
